# Supplementary material for: Early mutational signatures and transmissibility of SARS-CoV-2 Gamma and Lambda variants in Chile
Source: Sci Rep. 2024 Jul 11;14:16000. doi: 10.1038/s41598-024-66885-2 (PMC11237036; doi:10.1038/s41598-024-66885-2)
Supplement: Supplementary file 1 — Supplementary Information 1. [file 41598_2024_66885_MOESM1_ESM.xlsx]

## Sheet: P.1
Mutation	Total_Observations	Frequency
NSP3_K977Q	1620	1
NSP12_P322L	1618	0.998765
NSP6_S106	1618	0.998765
NSP3_S370L	1612	0.995062
N_S202C	1602	0.988889
N_S202T	1602	0.988889
NSP13_E341D	1593	0.983333
NSP3_T1303I	77	0.0475309
NSP2_G339S	60	0.037037
ORF8_S67F	54	0.0333333
NSP1_D156D	45	0.0277778
NSP3_P1200P	45	0.0277778
NSP3_V1298V	45	0.0277778
N_R203R	45	0.0277778
NSP3_F106F	44	0.0271605
NSP12_D139D	39	0.0240741
NSP3_D10D	39	0.0240741
NSP9_Y31Y	39	0.0240741
ORF7a_T28I	38	0.0234568
NSP3_P1237L	37	0.0228395
ORF3a_T24I	36	0.0222222
NSP3_T1002I	35	0.0216049
NSP3_S1670F	33	0.0203704
Spike_G1085E	31	0.0191358
NSP16_T35I	30	0.0185185
NSP2_G115C	30	0.0185185
NSP3_S1375F	29	0.0179012
N_P383L	28	0.017284
NSP4_D217H	27	0.0166667
NSP5_K90R	27	0.0166667
NSP9_T19I	25	0.0154321
N_P13T	24	0.0148148
Spike_L5F	24	0.0148148
Spike_V120L	23	0.0141975
E_T9I	22	0.0135802
NSP2_P597P	22	0.0135802
NSP14_D30D	21	0.012963
NSP6_L260F	21	0.012963
NSP2_S263F	20	0.0123457
NSP15_A92V	19	0.0117284
NSP6_I210V	19	0.0117284
N_R203fs	17	0.0104938
ORF8_L60F	17	0.0104938
M_K162R	16	0.00987654
NSP15_D282N	16	0.00987654
NSP15_M271I	16	0.00987654
NSP3_T133I	16	0.00987654
ORF8_D119	16	0.00987654
Spike_T76I	16	0.00987654
ORF8_Q18*	15	0.00925926
ORF8_Q72H	15	0.00925926
NSP14_T31I	14	0.00864198
NSP16_K160R	14	0.00864198
NSP3_T1340I	14	0.00864198
NSP6_L37F	14	0.00864198
ORF3a_Y156C	14	0.00864198
ORF7a_Q62	14	0.00864198
Spike_A688V	14	0.00864198
Spike_K1191N	14	0.00864198
NSP3_A579V	13	0.00802469
NSP3_P1103S	13	0.00802469
NSP4_L264F	13	0.00802469
ORF8_H112Y	13	0.00802469
NSP3_P153S	12	0.00740741
N_S202fs	12	0.00740741
ORF8_F86L	12	0.00740741
NSP8_V34I	11	0.00679012
ORF3a_S40L	11	0.00679012
E_L73F	10	0.00617284
M_A2S	10	0.00617284
NSP2_E574D	10	0.00617284
NSP2_S494G	10	0.00617284
NSP4_S137L	10	0.00617284
NSP8_T145I	10	0.00617284
NSP9_T21I	10	0.00617284
N_Q242H	10	0.00617284
ORF3a_V13L	10	0.00617284
Spike_I692V	10	0.00617284
NSP14_G114C	9	0.00555556
NSP3_V393F	9	0.00555556
NSP8_V159F	9	0.00555556
ORF3a_T9	9	0.00555556
Spike_A1020S	9	0.00555556
NSP12_T19A	8	0.00493827
NSP14_I150T	8	0.00493827
NSP16_L95F	8	0.00493827
NSP2_A26T	8	0.00493827
NSP2_S138L	8	0.00493827
NSP2_Y242C	8	0.00493827
NSP3_A465V	8	0.00493827
NSP3_E382V	8	0.00493827
NSP3_I1257N	8	0.00493827
NSP3_T64I	8	0.00493827
NSP5_P241L	8	0.00493827
N_S193I	8	0.00493827
ORF3a_S74F	8	0.00493827
ORF6_R20S	8	0.00493827
ORF7a_I3V	8	0.00493827
ORF7a_T11I	8	0.00493827
ORF7a_T120I	8	0.00493827
Spike_P25S	8	0.00493827
Spike_T29I	8	0.00493827
NSP13_S350L	7	0.00432099
NSP16_M270I	7	0.00432099
NSP16_T140I	7	0.00432099
NSP2_L289F	7	0.00432099
NSP3_D136E	7	0.00432099
NSP3_G301C	7	0.00432099
NSP3_K1325R	7	0.00432099
NSP3_P1261S	7	0.00432099
NSP3_P74S	7	0.00432099
NSP3_S1682F	7	0.00432099
NSP3_V1253F	7	0.00432099
NSP4_A146V	7	0.00432099
NSP7_V16I	7	0.00432099
N_S190N	7	0.00432099
ORF7a_P45L	7	0.00432099
ORF8_L4P	7	0.00432099
Spike_D1165Y	7	0.00432099
NSP12_E728D	6	0.0037037
NSP12_Q356H	6	0.0037037
NSP12_T25I	6	0.0037037
NSP13_L240L	6	0.0037037
NSP13_L455F	6	0.0037037
NSP14_A119V	6	0.0037037
NSP16_T91T	6	0.0037037
NSP2_A174S	6	0.0037037
NSP2_T634I	6	0.0037037
NSP3_A1381V	6	0.0037037
NSP3_P395L	6	0.0037037
NSP5_C160F	6	0.0037037
NSP5_M17I	6	0.0037037
NSP6_A119V	6	0.0037037
NSP6_A46V	6	0.0037037
N_P13S	6	0.0037037
N_T135I	6	0.0037037
N_T325I	6	0.0037037
ORF3a_E239D	6	0.0037037
ORF6_I60F	6	0.0037037
Spike_G1219V	6	0.0037037
Spike_G142	6	0.0037037
Spike_Q613H	6	0.0037037
Spike_Y145del	6	0.0037037
NSP12_A94S	5	0.00308642
NSP12_L635F	5	0.00308642
NSP12_M632I	5	0.00308642
NSP15_I306T	5	0.00308642
NSP1_K141	5	0.00308642
NSP1_V121I	5	0.00308642
NSP2_A28T	5	0.00308642
NSP2_L271F	5	0.00308642
NSP2_T374I	5	0.00308642
NSP3_A1321V	5	0.00308642
NSP3_D782N	5	0.00308642
NSP3_E1767D	5	0.00308642
NSP3_G47V	5	0.00308642
NSP3_G773R	5	0.00308642
NSP3_H295Y	5	0.00308642
NSP3_K412N	5	0.00308642
NSP3_L1035F	5	0.00308642
NSP3_L1244F	5	0.00308642
NSP5_T21I	5	0.00308642
NSP8_I172V	5	0.00308642
N_D377Y	5	0.00308642
N_Q380H	5	0.00308642
ORF10_S23F	5	0.00308642
ORF3a_L106F	5	0.00308642
ORF3a_S166L	5	0.00308642
ORF3a_S26L	5	0.00308642
ORF3a_T268M	5	0.00308642
ORF3a_W69C	5	0.00308642
ORF7a_G38A	5	0.00308642
ORF7a_P34S	5	0.00308642
ORF7a_Y97del	5	0.00308642
Spike_E583D	5	0.00308642
Spike_K814E	5	0.00308642
E_P71L	4	0.00246914
E_S68F	4	0.00246914
M_H125Y	4	0.00246914
NSP10_T102I	4	0.00246914
NSP12_R284C	4	0.00246914
NSP13_A296S	4	0.00246914
NSP13_A302S	4	0.00246914
NSP13_I432M	4	0.00246914
NSP13_T440I	4	0.00246914
NSP14_D496N	4	0.00246914
NSP14_G44C	4	0.00246914
NSP15_F329L	4	0.00246914
NSP15_T112I	4	0.00246914
NSP1_D25G	4	0.00246914
NSP2_A318V	4	0.00246914
NSP2_K618N	4	0.00246914
NSP2_L448F	4	0.00246914
NSP2_P96S	4	0.00246914
NSP2_S122F	4	0.00246914
NSP2_T412I	4	0.00246914
NSP2_V576I	4	0.00246914
NSP3_A1711V	4	0.00246914
NSP3_A231V	4	0.00246914
NSP3_A85V	4	0.00246914
NSP3_I456T	4	0.00246914
NSP3_M1856I	4	0.00246914
NSP3_N1713S	4	0.00246914
NSP3_T1004I	4	0.00246914
NSP3_T1365I	4	0.00246914
NSP3_V980A	4	0.00246914
NSP4_T73I	4	0.00246914
NSP5_K88R	4	0.00246914
NSP8_L122F	4	0.00246914
NSP8_T187I	4	0.00246914
N_A211S	4	0.00246914
N_A381T	4	0.00246914
N_G97S	4	0.00246914
N_P46S	4	0.00246914
N_S23P	4	0.00246914
ORF3a_A103V	4	0.00246914
ORF3a_D238G	4	0.00246914
ORF3a_S171L	4	0.00246914
ORF3a_V256F	4	0.00246914
ORF6_T21I	4	0.00246914
ORF8_A65V	4	0.00246914
Spike_D936N	4	0.00246914
Spike_D936Y	4	0.00246914
Spike_I834T	4	0.00246914
Spike_L141	4	0.00246914
Spike_L216F	4	0.00246914
Spike_L242	4	0.00246914
Spike_P1263L	4	0.00246914
Spike_S673I	4	0.00246914
Spike_V622F	4	0.00246914
Spike_W152L	4	0.00246914
E_S55F	3	0.00185185
M_I201V	3	0.00185185
M_M109I	3	0.00185185
M_V70F	3	0.00185185
NSP12_K58N	3	0.00185185
NSP12_K90R	3	0.00185185
NSP12_P263S	3	0.00185185
NSP12_V127I	3	0.00185185
NSP13_A469V	3	0.00185185
NSP13_L581F	3	0.00185185
NSP13_T127I	3	0.00185185
NSP13_V348L	3	0.00185185
NSP14_I502V	3	0.00185185
NSP14_P443S	3	0.00185185
NSP15_P262S	3	0.00185185
NSP15_P270L	3	0.00185185
NSP16_G113C	3	0.00185185
NSP16_P134S	3	0.00185185
NSP16_P7S	3	0.00185185
NSP2_H194Y	3	0.00185185
NSP2_K330R	3	0.00185185
NSP2_P585S	3	0.00185185
NSP2_R107K	3	0.00185185
NSP2_R380C	3	0.00185185
NSP2_S430L	3	0.00185185
NSP2_S591C	3	0.00185185
NSP2_T422A	3	0.00185185
NSP2_T44I	3	0.00185185
NSP3_A1120S	3	0.00185185
NSP3_A1179V	3	0.00185185
NSP3_A1305V	3	0.00185185
NSP3_A149T	3	0.00185185
NSP3_A416V	3	0.00185185
NSP3_A54V	3	0.00185185
NSP3_D736G	3	0.00185185
NSP3_F1107F	3	0.00185185
NSP3_K390R	3	0.00185185
NSP3_L364F	3	0.00185185
NSP3_N1284K	3	0.00185185
NSP3_P1159S	3	0.00185185
NSP3_P1787S	3	0.00185185
NSP3_S1285F	3	0.00185185
NSP3_S660F	3	0.00185185
NSP3_T1063I	3	0.00185185
NSP3_T1198K	3	0.00185185
NSP3_T1335I	3	0.00185185
NSP3_T1677I	3	0.00185185
NSP3_T204I	3	0.00185185
NSP3_T720I	3	0.00185185
NSP3_V527L	3	0.00185185
NSP3_Y87H	3	0.00185185
NSP4_D117D	3	0.00185185
NSP4_T147I	3	0.00185185
NSP4_T83I	3	0.00185185
NSP4_T96I	3	0.00185185
NSP5_A191T	3	0.00185185
NSP5_C160Y	3	0.00185185
NSP5_P96L	3	0.00185185
NSP6_F184V	3	0.00185185
NSP6_L125F	3	0.00185185
NSP6_T222S	3	0.00185185
NSP6_V194F	3	0.00185185
NSP8_S76F	3	0.00185185
NSP8_T124I	3	0.00185185
NSP9_T67I	3	0.00185185
N_D401Y	3	0.00185185
N_H300Y	3	0.00185185
N_M317I	3	0.00185185
N_P344Q	3	0.00185185
N_P383S	3	0.00185185
N_R14C	3	0.00185185
N_R209K	3	0.00185185
ORF10_D31G	3	0.00185185
ORF10_P10T	3	0.00185185
ORF3a_I20I	3	0.00185185
ORF3a_L52F	3	0.00185185
ORF3a_P104S	3	0.00185185
ORF3a_P240L	3	0.00185185
ORF3a_P267L	3	0.00185185
ORF3a_V29F	3	0.00185185
ORF3a_Y107H	3	0.00185185
ORF7a_*122Lext*?	3	0.00185185
ORF7a_P99L	3	0.00185185
ORF7a_Q62*	3	0.00185185
ORF7b_M1?	3	0.00185185
ORF7b_S31L	3	0.00185185
ORF8_A51V	3	0.00185185
ORF8_R101H	3	0.00185185
Spike_A623S	3	0.00185185
Spike_A845V	3	0.00185185
Spike_A879V	3	0.00185185
Spike_D253G	3	0.00185185
Spike_E654Q	3	0.00185185
Spike_I818V	3	0.00185185
Spike_L141F	3	0.00185185
Spike_M1229I	3	0.00185185
Spike_Q1208H	3	0.00185185
Spike_Q677H	3	0.00185185
Spike_R102I	3	0.00185185
Spike_S1051S	3	0.00185185
Spike_T19I	3	0.00185185
Spike_T678I	3	0.00185185
Spike_V308L	3	0.00185185
Spike_V642I	3	0.00185185
E_T30I	2	0.00123457
E_V5I	2	0.00123457
M_A2T	2	0.00123457
M_C64F	2	0.00123457
M_M91V	2	0.00123457
NSP10_N105K	2	0.00123457
NSP10_T118I	2	0.00123457
NSP10_T39N	2	0.00123457
NSP12_A553V	2	0.00123457
NSP12_D153G	2	0.00123457
NSP12_D376D	2	0.00123457
NSP12_D66G	2	0.00123457
NSP12_K779R	2	0.00123457
NSP12_P226S	2	0.00123457
NSP12_T603I	2	0.00123457
NSP12_V230I	2	0.00123457
NSP12_V233I	2	0.00123457
NSP12_W161C	2	0.00123457
NSP13_A368V	2	0.00123457
NSP13_D580E	2	0.00123457
NSP13_G222C	2	0.00123457
NSP13_L256F	2	0.00123457
NSP13_S80G	2	0.00123457
NSP13_T481M	2	0.00123457
NSP13_T588I	2	0.00123457
NSP13_V169F	2	0.00123457
NSP14_A371V	2	0.00123457
NSP14_E36A	2	0.00123457
NSP14_K288R	2	0.00123457
NSP14_M49I	2	0.00123457
NSP14_P203L	2	0.00123457
NSP14_P203S	2	0.00123457
NSP14_T16I	2	0.00123457
NSP14_T250I	2	0.00123457
NSP14_T516I	2	0.00123457
NSP14_V236I	2	0.00123457
NSP15_D128Y	2	0.00123457
NSP15_P205S	2	0.00123457
NSP15_S287L	2	0.00123457
NSP15_V66L	2	0.00123457
NSP16_E217A	2	0.00123457
NSP16_Q238H	2	0.00123457
NSP16_T91M	2	0.00123457
NSP1_A138T	2	0.00123457
NSP1_E57K	2	0.00123457
NSP1_L107F	2	0.00123457
NSP1_V108I	2	0.00123457
NSP2_A306V	2	0.00123457
NSP2_A386T	2	0.00123457
NSP2_A476V	2	0.00123457
NSP2_G339D	2	0.00123457
NSP2_G516C	2	0.00123457
NSP2_I273M	2	0.00123457
NSP2_I293T	2	0.00123457
NSP2_L204F	2	0.00123457
NSP2_L213F	2	0.00123457
NSP2_L400F	2	0.00123457
NSP2_L462F	2	0.00123457
NSP2_L635F	2	0.00123457
NSP2_P568L	2	0.00123457
NSP2_R218C	2	0.00123457
NSP2_R222H	2	0.00123457
NSP2_S211F	2	0.00123457
NSP2_S494C	2	0.00123457
NSP2_T153M	2	0.00123457
NSP2_T388I	2	0.00123457
NSP2_T528I	2	0.00123457
NSP2_V94L	2	0.00123457
NSP3_A146V	2	0.00123457
NSP3_A1892V	2	0.00123457
NSP3_C1347F	2	0.00123457
NSP3_D1832N	2	0.00123457
NSP3_D807E	2	0.00123457
NSP3_E155K	2	0.00123457
NSP3_F1569L	2	0.00123457
NSP3_I1320V	2	0.00123457
NSP3_I750N	2	0.00123457
NSP3_K413R	2	0.00123457
NSP3_L1515F	2	0.00123457
NSP3_L1515I	2	0.00123457
NSP3_L689F	2	0.00123457
NSP3_L781F	2	0.00123457
NSP3_M1547I	2	0.00123457
NSP3_P67S	2	0.00123457
NSP3_S126L	2	0.00123457
NSP3_S1424F	2	0.00123457
NSP3_S166G	2	0.00123457
NSP3_S176I	2	0.00123457
NSP3_S1877G	2	0.00123457
NSP3_S609G	2	0.00123457
NSP3_T182I	2	0.00123457
NSP3_T626I	2	0.00123457
NSP3_T864I	2	0.00123457
NSP3_T970M	2	0.00123457
NSP3_V1229F	2	0.00123457
NSP3_V238M	2	0.00123457
NSP3_V811I	2	0.00123457
NSP3_Y103C	2	0.00123457
NSP4_D144N	2	0.00123457
NSP4_L206F	2	0.00123457
NSP4_M324I	2	0.00123457
NSP4_M366I	2	0.00123457
NSP4_S336L	2	0.00123457
NSP4_S432G	2	0.00123457
NSP4_T143I	2	0.00123457
NSP4_T204I	2	0.00123457
NSP4_T269I	2	0.00123457
NSP4_T37I	2	0.00123457
NSP4_T54I	2	0.00123457
NSP5_G283D	2	0.00123457
NSP5_P108S	2	0.00123457
NSP5_T24I	2	0.00123457
NSP5_T93I	2	0.00123457
NSP6_K263N	2	0.00123457
NSP6_T180I	2	0.00123457
NSP7_L41S	2	0.00123457
NSP8_N108Y	2	0.00123457
NSP9_G17S	2	0.00123457
NSP9_T35I	2	0.00123457
N_A208S	2	0.00123457
N_D63G	2	0.00123457
N_G204del	2	0.00123457
N_G236V	2	0.00123457
N_M210I	2	0.00123457
N_P6S	2	0.00123457
N_Q281R	2	0.00123457
N_R36Q	2	0.00123457
N_S180I	2	0.00123457
N_S202	2	0.00123457
N_S327L	2	0.00123457
N_T24I	2	0.00123457
N_T391I	2	0.00123457
N_V270L	2	0.00123457
ORF10_A8V	2	0.00123457
ORF10_M1?	2	0.00123457
ORF10_R24C	2	0.00123457
ORF3a_A110V	2	0.00123457
ORF3a_A23V	2	0.00123457
ORF3a_A72T	2	0.00123457
ORF3a_G11R	2	0.00123457
ORF3a_G188del	2	0.00123457
ORF3a_L129F	2	0.00123457
ORF3a_L15F	2	0.00123457
ORF3a_L41I	2	0.00123457
ORF3a_L53F	2	0.00123457
ORF3a_T151I	2	0.00123457
ORF3a_T175I	2	0.00123457
ORF3a_T9I	2	0.00123457
ORF3a_V202L	2	0.00123457
ORF6_S41F	2	0.00123457
ORF6_T10I	2	0.00123457
ORF7a_A64S	2	0.00123457
ORF7a_E22D	2	0.00123457
ORF7a_F101	2	0.00123457
ORF7a_F63L	2	0.00123457
ORF7a_F63Y	2	0.00123457
ORF7a_H47Y	2	0.00123457
ORF7a_P84L	2	0.00123457
ORF7a_P99	2	0.00123457
ORF7a_Q62del	2	0.00123457
ORF7a_T39I	2	0.00123457
ORF7a_V71L	2	0.00123457
ORF7b_H42Y	2	0.00123457
ORF7b_S5L	2	0.00123457
ORF7b_T40I	2	0.00123457
ORF8_H17N	2	0.00123457
ORF8_I121fs	2	0.00123457
Spike_A1078S	2	0.00123457
Spike_A1174S	2	0.00123457
Spike_A222P	2	0.00123457
Spike_A222V	2	0.00123457
Spike_A243	2	0.00123457
Spike_A243S	2	0.00123457
Spike_A67S	2	0.00123457
Spike_C1235F	2	0.00123457
Spike_D950H	2	0.00123457
Spike_E780K	2	0.00123457
Spike_G75V	2	0.00123457
Spike_I197V	2	0.00123457
Spike_I68T	2	0.00123457
Spike_K462R	2	0.00123457
Spike_L189F	2	0.00123457
Spike_M1229L	2	0.00123457
Spike_M1237I	2	0.00123457
Spike_P621A	2	0.00123457
Spike_P621S	2	0.00123457
Spike_Q675H	2	0.00123457
Spike_R346K	2	0.00123457
Spike_S151I	2	0.00123457
Spike_S640F	2	0.00123457
Spike_S689I	2	0.00123457
Spike_S704P	2	0.00123457
Spike_T1066N	2	0.00123457
Spike_T572I	2	0.00123457
Spike_V1177L	2	0.00123457
Spike_V1230L	2	0.00123457
Spike_V213L	2	0.00123457
Spike_V227L	2	0.00123457
Spike_V483F	2	0.00123457
Spike_W258R	2	0.00123457
Spike_Y144fs	2	0.00123457
E_D72N	1	0.000617284
E_L12F	1	0.000617284
E_P54T	1	0.000617284
E_P71S	1	0.000617284
E_V47F	1	0.000617284
E_V58I	1	0.000617284
E_V62F	1	0.000617284
M_A142V	1	0.000617284
M_A40S	1	0.000617284
M_A63V	1	0.000617284
M_A69V	1	0.000617284
M_C33F	1	0.000617284
M_F53F	1	0.000617284
M_G89S	1	0.000617284
M_H125R	1	0.000617284
M_H148R	1	0.000617284
M_H155Y	1	0.000617284
M_L124F	1	0.000617284
M_L93F	1	0.000617284
M_N113N	1	0.000617284
M_R107H	1	0.000617284
M_R44M	1	0.000617284
M_S214I	1	0.000617284
M_V139I	1	0.000617284
NSP10_A104V	1	0.000617284
NSP10_I99L	1	0.000617284
NSP10_I99M	1	0.000617284
NSP10_K95R	1	0.000617284
NSP10_L138F	1	0.000617284
NSP10_P37S	1	0.000617284
NSP10_P59T	1	0.000617284
NSP10_P84S	1	0.000617284
NSP10_R134C	1	0.000617284
NSP10_S129I	1	0.000617284
NSP10_T58I	1	0.000617284
NSP10_V116I	1	0.000617284
NSP12_A129V	1	0.000617284
NSP12_A15V	1	0.000617284
NSP12_A175T	1	0.000617284
NSP12_A198D	1	0.000617284
NSP12_A310S	1	0.000617284
NSP12_A448V	1	0.000617284
NSP12_A45S	1	0.000617284
NSP12_A528V	1	0.000617284
NSP12_A96V	1	0.000617284
NSP12_C305C	1	0.000617284
NSP12_C696F	1	0.000617284
NSP12_D139V	1	0.000617284
NSP12_D152Y	1	0.000617284
NSP12_D61Y	1	0.000617284
NSP12_D62Y	1	0.000617284
NSP12_D739N	1	0.000617284
NSP12_E60D	1	0.000617284
NSP12_F286S	1	0.000617284
NSP12_F316L	1	0.000617284
NSP12_G595S	1	0.000617284
NSP12_G670S	1	0.000617284
NSP12_H354Y	1	0.000617284
NSP12_H598N	1	0.000617284
NSP12_H612Y	1	0.000617284
NSP12_I113M	1	0.000617284
NSP12_K477N	1	0.000617284
NSP12_L371F	1	0.000617284
NSP12_M600I	1	0.000617284
NSP12_M628I	1	0.000617284
NSP12_N721D	1	0.000617284
NSP12_N87S	1	0.000617284
NSP12_P226L	1	0.000617284
NSP12_P833P	1	0.000617284
NSP12_P872S	1	0.000617284
NSP12_S548G	1	0.000617284
NSP12_T140I	1	0.000617284
NSP12_T247I	1	0.000617284
NSP12_T251N	1	0.000617284
NSP12_T258I	1	0.000617284
NSP12_T643M	1	0.000617284
NSP12_T738I	1	0.000617284
NSP12_T802I	1	0.000617284
NSP12_T928I	1	0.000617284
NSP12_V256F	1	0.000617284
NSP12_V329L	1	0.000617284
NSP12_V636I	1	0.000617284
NSP12_Y162C	1	0.000617284
NSP12_Y86C	1	0.000617284
NSP13_A110V	1	0.000617284
NSP13_A267V	1	0.000617284
NSP13_A403S	1	0.000617284
NSP13_G527V	1	0.000617284
NSP13_H464Y	1	0.000617284
NSP13_I304M	1	0.000617284
NSP13_I370V	1	0.000617284
NSP13_I572L	1	0.000617284
NSP13_M429I	1	0.000617284
NSP13_P445S	1	0.000617284
NSP13_P47L	1	0.000617284
NSP13_P504L	1	0.000617284
NSP13_P504S	1	0.000617284
NSP13_P77L	1	0.000617284
NSP13_P78S	1	0.000617284
NSP13_Q518H	1	0.000617284
NSP13_Q537Q	1	0.000617284
NSP13_R442R	1	0.000617284
NSP13_S100G	1	0.000617284
NSP13_S38L	1	0.000617284
NSP13_S74L	1	0.000617284
NSP13_T214I	1	0.000617284
NSP13_T351I	1	0.000617284
NSP13_T413I	1	0.000617284
NSP13_V241L	1	0.000617284
NSP13_V2V	1	0.000617284
NSP13_V397L	1	0.000617284
NSP14_A360T	1	0.000617284
NSP14_A96V	1	0.000617284
NSP14_D132E	1	0.000617284
NSP14_D358Y	1	0.000617284
NSP14_D496G	1	0.000617284
NSP14_D496Y	1	0.000617284
NSP14_E204D	1	0.000617284
NSP14_E453D	1	0.000617284
NSP14_F326I	1	0.000617284
NSP14_G248V	1	0.000617284
NSP14_H26Y	1	0.000617284
NSP14_H283R	1	0.000617284
NSP14_H455Y	1	0.000617284
NSP14_H95Y	1	0.000617284
NSP14_I166L	1	0.000617284
NSP14_I502I	1	0.000617284
NSP14_K165T	1	0.000617284
NSP14_K349N	1	0.000617284
NSP14_L157F	1	0.000617284
NSP14_M169I	1	0.000617284
NSP14_M57V	1	0.000617284
NSP14_M72I	1	0.000617284
NSP14_P151S	1	0.000617284
NSP14_P327S	1	0.000617284
NSP14_P451L	1	0.000617284
NSP14_Q354R	1	0.000617284
NSP14_S255I	1	0.000617284
NSP14_T113I	1	0.000617284
NSP14_V14L	1	0.000617284
NSP14_V161I	1	0.000617284
NSP14_V346I	1	0.000617284
NSP14_V459L	1	0.000617284
NSP15_A171V	1	0.000617284
NSP15_A283V	1	0.000617284
NSP15_D91Y	1	0.000617284
NSP15_E228A	1	0.000617284
NSP15_E228K	1	0.000617284
NSP15_G129D	1	0.000617284
NSP15_G286V	1	0.000617284
NSP15_H14H	1	0.000617284
NSP15_H234Y	1	0.000617284
NSP15_K12N	1	0.000617284
NSP15_K158Q	1	0.000617284
NSP15_K289N	1	0.000617284
NSP15_L119I	1	0.000617284
NSP15_L227fs	1	0.000617284
NSP15_M330T	1	0.000617284
NSP15_P270S	1	0.000617284
NSP15_S154F	1	0.000617284
NSP15_T114M	1	0.000617284
NSP15_V22L	1	0.000617284
NSP15_V24I	1	0.000617284
NSP16_A168V	1	0.000617284
NSP16_D114N	1	0.000617284
NSP16_H174R	1	0.000617284
NSP16_L85V	1	0.000617284
NSP16_M17I	1	0.000617284
NSP16_M17T	1	0.000617284
NSP16_P215L	1	0.000617284
NSP16_R19G	1	0.000617284
NSP16_R216C	1	0.000617284
NSP16_R216H	1	0.000617284
NSP16_R216S	1	0.000617284
NSP16_R255K	1	0.000617284
NSP16_T117I	1	0.000617284
NSP16_T195I	1	0.000617284
NSP1_D33G	1	0.000617284
NSP1_D33N	1	0.000617284
NSP1_E155G	1	0.000617284
NSP1_E87D	1	0.000617284
NSP1_G150S	1	0.000617284
NSP1_G52C	1	0.000617284
NSP1_G82	1	0.000617284
NSP1_H110Y	1	0.000617284
NSP1_H81Q	1	0.000617284
NSP1_K58	1	0.000617284
NSP1_L16P	1	0.000617284
NSP1_L177F	1	0.000617284
NSP1_L27H	1	0.000617284
NSP1_N126S	1	0.000617284
NSP1_N162N	1	0.000617284
NSP1_P153L	1	0.000617284
NSP1_R24C	1	0.000617284
NSP1_S135N	1	0.000617284
NSP1_S166G	1	0.000617284
NSP1_S17	1	0.000617284
NSP1_T12I	1	0.000617284
NSP1_Y154C	1	0.000617284
NSP2_A127V	1	0.000617284
NSP2_A249V	1	0.000617284
NSP2_A294T	1	0.000617284
NSP2_A294V	1	0.000617284
NSP2_A302V	1	0.000617284
NSP2_A340V	1	0.000617284
NSP2_A360V	1	0.000617284
NSP2_A419V	1	0.000617284
NSP2_A488V	1	0.000617284
NSP2_A510D	1	0.000617284
NSP2_A518V	1	0.000617284
NSP2_A522V	1	0.000617284
NSP2_A555V	1	0.000617284
NSP2_A596V	1	0.000617284
NSP2_C540Y	1	0.000617284
NSP2_D286G	1	0.000617284
NSP2_E131K	1	0.000617284
NSP2_E37K	1	0.000617284
NSP2_E53G	1	0.000617284
NSP2_E563D	1	0.000617284
NSP2_E575K	1	0.000617284
NSP2_E617A	1	0.000617284
NSP2_G221S	1	0.000617284
NSP2_G29D	1	0.000617284
NSP2_G313C	1	0.000617284
NSP2_G313V	1	0.000617284
NSP2_G47V	1	0.000617284
NSP2_G481S	1	0.000617284
NSP2_G548C	1	0.000617284
NSP2_H208Y	1	0.000617284
NSP2_I281I	1	0.000617284
NSP2_K112N	1	0.000617284
NSP2_K30R	1	0.000617284
NSP2_K320E	1	0.000617284
NSP2_K618T	1	0.000617284
NSP2_L169F	1	0.000617284
NSP2_L18F	1	0.000617284
NSP2_L24F	1	0.000617284
NSP2_L35M	1	0.000617284
NSP2_L372F	1	0.000617284
NSP2_L536V	1	0.000617284
NSP2_L549I	1	0.000617284
NSP2_N168S	1	0.000617284
NSP2_N328S	1	0.000617284
NSP2_P129L	1	0.000617284
NSP2_P129S	1	0.000617284
NSP2_P13S	1	0.000617284
NSP2_P200H	1	0.000617284
NSP2_P597L	1	0.000617284
NSP2_P597fs	1	0.000617284
NSP2_P602L	1	0.000617284
NSP2_P624S	1	0.000617284
NSP2_Q346H	1	0.000617284
NSP2_Q383H	1	0.000617284
NSP2_R27L	1	0.000617284
NSP2_S369F	1	0.000617284
NSP2_S408A	1	0.000617284
NSP2_S99F	1	0.000617284
NSP2_T34A	1	0.000617284
NSP2_T34N	1	0.000617284
NSP2_T434I	1	0.000617284
NSP2_T85I	1	0.000617284
NSP2_V126F	1	0.000617284
NSP2_V157F	1	0.000617284
NSP2_V440I	1	0.000617284
NSP2_V594F	1	0.000617284
NSP2_Y233H	1	0.000617284
NSP3_A1033V	1	0.000617284
NSP3_A1183T	1	0.000617284
NSP3_A1222V	1	0.000617284
NSP3_A1311V	1	0.000617284
NSP3_A1374V	1	0.000617284
NSP3_A1570T	1	0.000617284
NSP3_A1690D	1	0.000617284
NSP3_A1736V	1	0.000617284
NSP3_A1775V	1	0.000617284
NSP3_A358V	1	0.000617284
NSP3_A480V	1	0.000617284
NSP3_A488T	1	0.000617284
NSP3_A534V	1	0.000617284
NSP3_A579A	1	0.000617284
NSP3_A655V	1	0.000617284
NSP3_A664V	1	0.000617284
NSP3_A861V	1	0.000617284
NSP3_A876V	1	0.000617284
NSP3_C1015Y	1	0.000617284
NSP3_C1392F	1	0.000617284
NSP3_D1153N	1	0.000617284
NSP3_D117N	1	0.000617284
NSP3_D117V	1	0.000617284
NSP3_D1256G	1	0.000617284
NSP3_D1755E	1	0.000617284
NSP3_D28N	1	0.000617284
NSP3_D339N	1	0.000617284
NSP3_D361E	1	0.000617284
NSP3_D464G	1	0.000617284
NSP3_D663G	1	0.000617284
NSP3_E113D	1	0.000617284
NSP3_E1245D	1	0.000617284
NSP3_E1270D	1	0.000617284
NSP3_E1271D	1	0.000617284
NSP3_E154A	1	0.000617284
NSP3_E154Q	1	0.000617284
NSP3_E156G	1	0.000617284
NSP3_E95D	1	0.000617284
NSP3_E983D	1	0.000617284
NSP3_E983G	1	0.000617284
NSP3_F144C	1	0.000617284
NSP3_F1823I	1	0.000617284
NSP3_F709L	1	0.000617284
NSP3_G1032C	1	0.000617284
NSP3_G1273C	1	0.000617284
NSP3_G1308C	1	0.000617284
NSP3_G1423V	1	0.000617284
NSP3_G1524E	1	0.000617284
NSP3_G171D	1	0.000617284
NSP3_G252C	1	0.000617284
NSP3_G301S	1	0.000617284
NSP3_G887C	1	0.000617284
NSP3_H1307Y	1	0.000617284
NSP3_H342R	1	0.000617284
NSP3_H342Y	1	0.000617284
NSP3_H795Y	1	0.000617284
NSP3_H818Y	1	0.000617284
NSP3_H834Y	1	0.000617284
NSP3_I1117V	1	0.000617284
NSP3_I1468T	1	0.000617284
NSP3_I187T	1	0.000617284
NSP3_I1891I	1	0.000617284
NSP3_I273T	1	0.000617284
NSP3_I341M	1	0.000617284
NSP3_I458L	1	0.000617284
NSP3_I750T	1	0.000617284
NSP3_I750V	1	0.000617284
NSP3_K1024N	1	0.000617284
NSP3_K1111N	1	0.000617284
NSP3_K1118R	1	0.000617284
NSP3_K1138E	1	0.000617284
NSP3_K1227E	1	0.000617284
NSP3_K1917R	1	0.000617284
NSP3_K529T	1	0.000617284
NSP3_K837N	1	0.000617284
NSP3_K839E	1	0.000617284
NSP3_K902N	1	0.000617284
NSP3_K963R	1	0.000617284
NSP3_L1035I	1	0.000617284
NSP3_L1343S	1	0.000617284
NSP3_L1791F	1	0.000617284
NSP3_L1870F	1	0.000617284
NSP3_L216F	1	0.000617284
NSP3_L297L	1	0.000617284
NSP3_L72F	1	0.000617284
NSP3_L832S	1	0.000617284
NSP3_M1441I	1	0.000617284
NSP3_M1547V	1	0.000617284
NSP3_M560I	1	0.000617284
NSP3_M768I	1	0.000617284
NSP3_M770K	1	0.000617284
NSP3_N1116D	1	0.000617284
NSP3_N1369S	1	0.000617284
NSP3_N1543S	1	0.000617284
NSP3_N1785D	1	0.000617284
NSP3_N624H	1	0.000617284
NSP3_P1103L	1	0.000617284
NSP3_P1228L	1	0.000617284
NSP3_P1326L	1	0.000617284
NSP3_P153H	1	0.000617284
NSP3_P153L	1	0.000617284
NSP3_P1665S	1	0.000617284
NSP3_P1921S	1	0.000617284
NSP3_P2L	1	0.000617284
NSP3_P340L	1	0.000617284
NSP3_P402L	1	0.000617284
NSP3_P466L	1	0.000617284
NSP3_P679S	1	0.000617284
NSP3_P822L	1	0.000617284
NSP3_P822S	1	0.000617284
NSP3_P841S	1	0.000617284
NSP3_P985T	1	0.000617284
NSP3_P992S	1	0.000617284
NSP3_Q16P	1	0.000617284
NSP3_Q383H	1	0.000617284
NSP3_R1820R	1	0.000617284
NSP3_S1206L	1	0.000617284
NSP3_S1571L	1	0.000617284
NSP3_S1717T	1	0.000617284
NSP3_S1807F	1	0.000617284
NSP3_S1851C	1	0.000617284
NSP3_S284G	1	0.000617284
NSP3_S692F	1	0.000617284
NSP3_S794L	1	0.000617284
NSP3_T1010A	1	0.000617284
NSP3_T1036I	1	0.000617284
NSP3_T1198I	1	0.000617284
NSP3_T1275I	1	0.000617284
NSP3_T1288I	1	0.000617284
NSP3_T1334I	1	0.000617284
NSP3_T1429I	1	0.000617284
NSP3_T1446I	1	0.000617284
NSP3_T1465I	1	0.000617284
NSP3_T1482I	1	0.000617284
NSP3_T1797I	1	0.000617284
NSP3_T204N	1	0.000617284
NSP3_T217I	1	0.000617284
NSP3_T237I	1	0.000617284
NSP3_T350I	1	0.000617284
NSP3_T3I	1	0.000617284
NSP3_T64A	1	0.000617284
NSP3_T724I	1	0.000617284
NSP3_T734I	1	0.000617284
NSP3_T740I	1	0.000617284
NSP3_T763M	1	0.000617284
NSP3_T819I	1	0.000617284
NSP3_T847I	1	0.000617284
NSP3_V1176L	1	0.000617284
NSP3_V1420I	1	0.000617284
NSP3_V1676F	1	0.000617284
NSP3_V238L	1	0.000617284
NSP3_V253I	1	0.000617284
NSP3_V286I	1	0.000617284
NSP3_V300A	1	0.000617284
NSP3_V325F	1	0.000617284
NSP3_V477F	1	0.000617284
NSP3_V477I	1	0.000617284
NSP3_V933G	1	0.000617284
NSP3_Y1028C	1	0.000617284
NSP3_Y1041H	1	0.000617284
NSP3_Y1185N	1	0.000617284
NSP3_Y1427C	1	0.000617284
NSP3_Y1448C	1	0.000617284
NSP3_Y221C	1	0.000617284
NSP3_Y467H	1	0.000617284
NSP4_A128V	1	0.000617284
NSP4_A231V	1	0.000617284
NSP4_A286V	1	0.000617284
NSP4_A307V	1	0.000617284
NSP4_A446V	1	0.000617284
NSP4_D188G	1	0.000617284
NSP4_H313Y	1	0.000617284
NSP4_H36Y	1	0.000617284
NSP4_I27T	1	0.000617284
NSP4_I292I	1	0.000617284
NSP4_K138N	1	0.000617284
NSP4_L106W	1	0.000617284
NSP4_L139I	1	0.000617284
NSP4_N203S	1	0.000617284
NSP4_P136S	1	0.000617284
NSP4_P252P	1	0.000617284
NSP4_S184N	1	0.000617284
NSP4_S209F	1	0.000617284
NSP4_S209P	1	0.000617284
NSP4_S218F	1	0.000617284
NSP4_S34F	1	0.000617284
NSP4_T214I	1	0.000617284
NSP4_V129F	1	0.000617284
NSP4_V213I	1	0.000617284
NSP4_V233I	1	0.000617284
NSP4_Y205H	1	0.000617284
NSP5_A255V	1	0.000617284
NSP5_C156Y	1	0.000617284
NSP5_D153G	1	0.000617284
NSP5_D92G	1	0.000617284
NSP5_F103L	1	0.000617284
NSP5_G71C	1	0.000617284
NSP5_H246Y	1	0.000617284
NSP5_L220F	1	0.000617284
NSP5_N274S	1	0.000617284
NSP5_P132L	1	0.000617284
NSP5_S121L	1	0.000617284
NSP5_T190I	1	0.000617284
NSP5_V68I	1	0.000617284
NSP5_Y101C	1	0.000617284
NSP5_Y239C	1	0.000617284
NSP6_G48S	1	0.000617284
NSP6_H11Y	1	0.000617284
NSP6_K8N	1	0.000617284
NSP6_L185F	1	0.000617284
NSP6_L237L	1	0.000617284
NSP6_L260H	1	0.000617284
NSP6_P44S	1	0.000617284
NSP6_Q249H	1	0.000617284
NSP6_R93C	1	0.000617284
NSP6_R93H	1	0.000617284
NSP6_T180A	1	0.000617284
NSP6_T181I	1	0.000617284
NSP6_V101F	1	0.000617284
NSP6_Y196C	1	0.000617284
NSP7_M3I	1	0.000617284
NSP7_Q18H	1	0.000617284
NSP7_S15L	1	0.000617284
NSP7_T9A	1	0.000617284
NSP7_V33A	1	0.000617284
NSP7_V33F	1	0.000617284
NSP8_A3V	1	0.000617284
NSP8_E155A	1	0.000617284
NSP8_K58R	1	0.000617284
NSP8_K79R	1	0.000617284
NSP8_L98F	1	0.000617284
NSP8_L9F	1	0.000617284
NSP8_Q24K	1	0.000617284
NSP8_T123I	1	0.000617284
NSP8_T148A	1	0.000617284
NSP9_A22V	1	0.000617284
NSP9_D78A	1	0.000617284
NSP9_I65V	1	0.000617284
NSP9_L42F	1	0.000617284
NSP9_L97I	1	0.000617284
NSP9_T109I	1	0.000617284
NSP9_T34I	1	0.000617284
N_A155V	1	0.000617284
N_A173V	1	0.000617284
N_A208T	1	0.000617284
N_A208V	1	0.000617284
N_A254V	1	0.000617284
N_A311T	1	0.000617284
N_A398S	1	0.000617284
N_A398V	1	0.000617284
N_A90S	1	0.000617284
N_D103Y	1	0.000617284
N_D144D	1	0.000617284
N_D22Y	1	0.000617284
N_D288N	1	0.000617284
N_D297Y	1	0.000617284
N_D341H	1	0.000617284
N_D343E	1	0.000617284
N_D348H	1	0.000617284
N_D348Y	1	0.000617284
N_D401fs	1	0.000617284
N_D402Y	1	0.000617284
N_D415D	1	0.000617284
N_E367D	1	0.000617284
N_F307L	1	0.000617284
N_G215V	1	0.000617284
N_G25V	1	0.000617284
N_K373M	1	0.000617284
N_K373N	1	0.000617284
N_K374N	1	0.000617284
N_L56F	1	0.000617284
N_M210V	1	0.000617284
N_N126K	1	0.000617284
N_N8H	1	0.000617284
N_N8I	1	0.000617284
N_P142S	1	0.000617284
N_P151S	1	0.000617284
N_P199S	1	0.000617284
N_P207S	1	0.000617284
N_P279S	1	0.000617284
N_Q244H	1	0.000617284
N_Q380R	1	0.000617284
N_Q9H	1	0.000617284
N_R191C	1	0.000617284
N_R36L	1	0.000617284
N_R40C	1	0.000617284
N_S206T	1	0.000617284
N_S206fs	1	0.000617284
N_S26G	1	0.000617284
N_S2F	1	0.000617284
N_S410P	1	0.000617284
N_S413I	1	0.000617284
N_S413N	1	0.000617284
N_T141I	1	0.000617284
N_T16T	1	0.000617284
N_T265I	1	0.000617284
N_T379I	1	0.000617284
N_V72I	1	0.000617284
ORF10_A28V	1	0.000617284
ORF3a_A103S	1	0.000617284
ORF3a_A103T	1	0.000617284
ORF3a_A51V	1	0.000617284
ORF3a_A54S	1	0.000617284
ORF3a_D155N	1	0.000617284
ORF3a_D155Y	1	0.000617284
ORF3a_D27Y	1	0.000617284
ORF3a_D2G	1	0.000617284
ORF3a_G100C	1	0.000617284
ORF3a_G224C	1	0.000617284
ORF3a_G251C	1	0.000617284
ORF3a_G254*	1	0.000617284
ORF3a_G76S	1	0.000617284
ORF3a_H78Y	1	0.000617284
ORF3a_H93Y	1	0.000617284
ORF3a_I62T	1	0.000617284
ORF3a_K21R	1	0.000617284
ORF3a_K235fs	1	0.000617284
ORF3a_K67N	1	0.000617284
ORF3a_K75E	1	0.000617284
ORF3a_L106R	1	0.000617284
ORF3a_L108F	1	0.000617284
ORF3a_L140F	1	0.000617284
ORF3a_L140V	1	0.000617284
ORF3a_L147F	1	0.000617284
ORF3a_L41F	1	0.000617284
ORF3a_L83F	1	0.000617284
ORF3a_L86F	1	0.000617284
ORF3a_L96F	1	0.000617284
ORF3a_M125I	1	0.000617284
ORF3a_M260V	1	0.000617284
ORF3a_P240S	1	0.000617284
ORF3a_P42L	1	0.000617284
ORF3a_R68I	1	0.000617284
ORF3a_S165F	1	0.000617284
ORF3a_S92L	1	0.000617284
ORF3a_T221I	1	0.000617284
ORF3a_T269M	1	0.000617284
ORF3a_T271I	1	0.000617284
ORF3a_T89I	1	0.000617284
ORF3a_V112A	1	0.000617284
ORF3a_V48F	1	0.000617284
ORF3a_V77F	1	0.000617284
ORF3a_V88L	1	0.000617284
ORF3a_V90I	1	0.000617284
ORF3a_V97I	1	0.000617284
ORF3a_Y113H	1	0.000617284
ORF3a_Y212Y	1	0.000617284
ORF6_D61H	1	0.000617284
ORF6_D61V	1	0.000617284
ORF6_D61Y	1	0.000617284
ORF6_F22fs	1	0.000617284
ORF6_I14V	1	0.000617284
ORF6_I36T	1	0.000617284
ORF6_M58I	1	0.000617284
ORF6_W27L	1	0.000617284
ORF7a_A105S	1	0.000617284
ORF7a_A55S	1	0.000617284
ORF7a_A8V	1	0.000617284
ORF7a_C35F	1	0.000617284
ORF7a_D69E	1	0.000617284
ORF7a_E92V	1	0.000617284
ORF7a_E95*	1	0.000617284
ORF7a_F59V	1	0.000617284
ORF7a_H73Y	1	0.000617284
ORF7a_I88T	1	0.000617284
ORF7a_L30F	1	0.000617284
ORF7a_L56	1	0.000617284
ORF7a_L5R	1	0.000617284
ORF7a_P34H	1	0.000617284
ORF7a_P34L	1	0.000617284
ORF7a_P45S	1	0.000617284
ORF7a_P99S	1	0.000617284
ORF7a_R25*	1	0.000617284
ORF7a_S37F	1	0.000617284
ORF7a_S37P	1	0.000617284
ORF7a_S37Y	1	0.000617284
ORF7a_S81L	1	0.000617284
ORF7a_T61fs	1	0.000617284
ORF7a_V104F	1	0.000617284
ORF7a_V29L	1	0.000617284
ORF7a_Y40H	1	0.000617284
ORF7a_Y75*	1	0.000617284
ORF7a_Y97fs	1	0.000617284
ORF7b_F13fs	1	0.000617284
ORF7b_L18P	1	0.000617284
ORF8_A55V	1	0.000617284
ORF8_C83F	1	0.000617284
ORF8_D119Y	1	0.000617284
ORF8_E19*	1	0.000617284
ORF8_G66	1	0.000617284
ORF8_H28Y	1	0.000617284
ORF8_I58fs	1	0.000617284
ORF8_I74T	1	0.000617284
ORF8_R101L	1	0.000617284
ORF8_R52*	1	0.000617284
ORF8_S97G	1	0.000617284
ORF8_V117A	1	0.000617284
ORF8_V62A	1	0.000617284
ORF8_Y31*	1	0.000617284
ORF8_Y31H	1	0.000617284
Spike_A1078V	1	0.000617284
Spike_A344S	1	0.000617284
Spike_A623V	1	0.000617284
Spike_A647S	1	0.000617284
Spike_A684S	1	0.000617284
Spike_A684V	1	0.000617284
Spike_A688S	1	0.000617284
Spike_A694V	1	0.000617284
Spike_A783E	1	0.000617284
Spike_A845S	1	0.000617284
Spike_A846S	1	0.000617284
Spike_A846V	1	0.000617284
Spike_A871V	1	0.000617284
Spike_A876S	1	0.000617284
Spike_C1243F	1	0.000617284
Spike_C1250F	1	0.000617284
Spike_C1254F	1	0.000617284
Spike_D1084G	1	0.000617284
Spike_D1153Y	1	0.000617284
Spike_D428G	1	0.000617284
Spike_D80Y	1	0.000617284
Spike_D839N	1	0.000617284
Spike_E471Q	1	0.000617284
Spike_E661D	1	0.000617284
Spike_F157L	1	0.000617284
Spike_F643L	1	0.000617284
Spike_G1099D	1	0.000617284
Spike_G181V	1	0.000617284
Spike_G257D	1	0.000617284
Spike_G261C	1	0.000617284
Spike_G261S	1	0.000617284
Spike_G261V	1	0.000617284
Spike_G639R	1	0.000617284
Spike_G75D	1	0.000617284
Spike_H1101Q	1	0.000617284
Spike_H69Y	1	0.000617284
Spike_I1172del	1	0.000617284
Spike_I210F	1	0.000617284
Spike_I692F	1	0.000617284
Spike_I870T	1	0.000617284
Spike_K1205N	1	0.000617284
Spike_K417E	1	0.000617284
Spike_K558N	1	0.000617284
Spike_K825T	1	0.000617284
Spike_K97N	1	0.000617284
Spike_L1141F	1	0.000617284
Spike_L141del	1	0.000617284
Spike_L176F	1	0.000617284
Spike_L54F	1	0.000617284
Spike_L938F	1	0.000617284
Spike_N137	1	0.000617284
Spike_N149D	1	0.000617284
Spike_N185S	1	0.000617284
Spike_N188Y	1	0.000617284
Spike_N703I	1	0.000617284
Spike_P1162L	1	0.000617284
Spike_P26L	1	0.000617284
Spike_P322S	1	0.000617284
Spike_P384L	1	0.000617284
Spike_P463S	1	0.000617284
Spike_P561S	1	0.000617284
Spike_P681H	1	0.000617284
Spike_P809S	1	0.000617284
Spike_P812L	1	0.000617284
Spike_P9S	1	0.000617284
Spike_Q14H	1	0.000617284
Spike_Q23L	1	0.000617284
Spike_R102S	1	0.000617284
Spike_R21I	1	0.000617284
Spike_R21T	1	0.000617284
Spike_R683Q	1	0.000617284
Spike_R78M	1	0.000617284
Spike_S1175T	1	0.000617284
Spike_S255F	1	0.000617284
Spike_S50P	1	0.000617284
Spike_S591F	1	0.000617284
Spike_S596I	1	0.000617284
Spike_S71F	1	0.000617284
Spike_S98F	1	0.000617284
Spike_T1009I	1	0.000617284
Spike_T1117A	1	0.000617284
Spike_T1117I	1	0.000617284
Spike_T22I	1	0.000617284
Spike_T284A	1	0.000617284
Spike_T299I	1	0.000617284
Spike_T323I	1	0.000617284
Spike_T478I	1	0.000617284
Spike_T676I	1	0.000617284
Spike_T791I	1	0.000617284
Spike_T95I	1	0.000617284
Spike_V1065A	1	0.000617284
Spike_V1122M	1	0.000617284
Spike_V952A	1	0.000617284
Spike_S596I	1	0.000617284
Spike_S71F	1	0.000617284
Spike_S98F	1	0.000617284
Spike_T1009I	1	0.000617284
Spike_T1117A	1	0.000617284
Spike_T1117I	1	0.000617284
Spike_T22I	1	0.000617284
Spike_T284A	1	0.000617284
Spike_T299I	1	0.000617284
Spike_T323I	1	0.000617284
Spike_T478I	1	0.000617284
Spike_T676I	1	0.000617284
Spike_T791I	1	0.000617284
Spike_T95I	1	0.000617284
Spike_V1065A	1	0.000617284
Spike_V1122M	1	0.000617284
Spike_V952A	1	0.000617284

## Sheet: B.1.1
Mutation	Total_Observations	Frequency
NSP12_P322L	57	0.982759
NSP3_F106F	28	0.482759
N_R203R	28	0.482759
NSP3_S1717L	20	0.344828
NSP4_L447F	20	0.344828
NSP6_V120I	20	0.344828
NSP6_V149F	16	0.275862
Spike_G1167A	16	0.275862
NSP3_L357F	15	0.258621
N_S2Y	15	0.258621
ORF3a_G174D	15	0.258621
Spike_A262S	15	0.258621
NSP6_S106	13	0.224138
E_V14V	12	0.206897
M_G147G	12	0.206897
NSP3_D455D	12	0.206897
ORF3a_F43F	12	0.206897
NSP4_A416A	10	0.172414
NSP12_N733N	9	0.155172
NSP13_L438L	9	0.155172
NSP16_T35I	8	0.137931
NSP4_T492I	7	0.12069
N_P80R	7	0.12069
Spike_H655Y	7	0.12069
NSP10_L133F	6	0.103448
NSP3_A1766V	6	0.103448
NSP3_F1569V	6	0.103448
NSP3_T428I	6	0.103448
N_D377Y	6	0.103448
Spike_F490S	6	0.103448
Spike_L452Q	6	0.103448
Spike_L54F	6	0.103448
Spike_N501Y	6	0.103448
NSP3_K977Q	5	0.0862069
NSP3_P1469S	5	0.0862069
NSP4_L438P	5	0.0862069
N_G214C	5	0.0862069
N_P13L	5	0.0862069
N_S202C	5	0.0862069
N_S202T	5	0.0862069
ORF3a_S253P	5	0.0862069
ORF8_E92K	5	0.0862069
Spike_D138Y	5	0.0862069
Spike_G75V	5	0.0862069
Spike_L18F	5	0.0862069
Spike_T76I	5	0.0862069
Spike_T859N	5	0.0862069
Spike_V1176F	5	0.0862069
NSP13_E341D	4	0.0689655
NSP3_S370L	4	0.0689655
NSP3_T1063I	4	0.0689655
N_T366I	4	0.0689655
Spike_E484K	4	0.0689655
Spike_K417T	4	0.0689655
Spike_P26S	4	0.0689655
Spike_R190S	4	0.0689655
Spike_T1027I	4	0.0689655
Spike_T20N	4	0.0689655
M_F53F	3	0.0517241
NSP3_A579V	3	0.0517241
N_S235F	3	0.0517241
ORF8_Q27*	3	0.0517241
ORF8_R52I	3	0.0517241
Spike_L5F	3	0.0517241
Spike_S982A	3	0.0517241
E_V70A	2	0.0344828
M_L145L	2	0.0344828
NSP12_T245T	2	0.0344828
NSP12_Y830Y	2	0.0344828
NSP13_M474I	2	0.0344828
NSP13_T481M	2	0.0344828
NSP16_G155G	2	0.0344828
NSP2_F10F	2	0.0344828
NSP2_L400F	2	0.0344828
NSP3_A231V	2	0.0344828
NSP3_A85A	2	0.0344828
NSP3_A890D	2	0.0344828
NSP3_F814L	2	0.0344828
NSP3_I1412T	2	0.0344828
NSP3_P1103S	2	0.0344828
NSP3_P1558P	2	0.0344828
NSP3_R1908Q	2	0.0344828
NSP3_T183I	2	0.0344828
NSP3_T970T	2	0.0344828
NSP4_A286A	2	0.0344828
NSP4_F121F	2	0.0344828
NSP4_N244N	2	0.0344828
NSP4_T269I	2	0.0344828
NSP5_G15S	2	0.0344828
NSP5_L220I	2	0.0344828
NSP7_E47E	2	0.0344828
NSP8_T141M	2	0.0344828
N_D3E	2	0.0344828
N_D3H	2	0.0344828
N_D3V	2	0.0344828
ORF3a_T151I	2	0.0344828
ORF6_D53Y	2	0.0344828
ORF7b_L17L	2	0.0344828
ORF8_I10T	2	0.0344828
ORF8_S54L	2	0.0344828
ORF8_Y73C	2	0.0344828
Spike_A570D	2	0.0344828
Spike_A846S	2	0.0344828
Spike_D1118H	2	0.0344828
Spike_D1260Y	2	0.0344828
Spike_P681H	2	0.0344828
Spike_S12F	2	0.0344828
Spike_S689R	2	0.0344828
Spike_S813I	2	0.0344828
Spike_T716I	2	0.0344828
Spike_Y145del	2	0.0344828
E_R38R	1	0.0172414
M_A142V	1	0.0172414
M_A188S	1	0.0172414
M_N121N	1	0.0172414
M_N41N	1	0.0172414
M_V88V	1	0.0172414
NSP10_A32V	1	0.0172414
NSP10_S72S	1	0.0172414
NSP12_D152Y	1	0.0172414
NSP12_D59D	1	0.0172414
NSP12_D823Y	1	0.0172414
NSP12_E728D	1	0.0172414
NSP12_E875D	1	0.0172414
NSP12_F765F	1	0.0172414
NSP12_G711V	1	0.0172414
NSP12_H724H	1	0.0172414
NSP12_I65V	1	0.0172414
NSP12_I695T	1	0.0172414
NSP12_L637F	1	0.0172414
NSP12_N599N	1	0.0172414
NSP12_R196Q	1	0.0172414
NSP12_T292I	1	0.0172414
NSP12_T603I	1	0.0172414
NSP12_Y148H	1	0.0172414
NSP13_K460R	1	0.0172414
NSP13_L227L	1	0.0172414
NSP13_L280F	1	0.0172414
NSP13_P77L	1	0.0172414
NSP13_Q275Q	1	0.0172414
NSP13_R442R	1	0.0172414
NSP13_S80G	1	0.0172414
NSP13_V2V	1	0.0172414
NSP13_Y217Y	1	0.0172414
NSP14_C382C	1	0.0172414
NSP14_D375H	1	0.0172414
NSP14_E347G	1	0.0172414
NSP14_F377F	1	0.0172414
NSP14_K311N	1	0.0172414
NSP14_K349N	1	0.0172414
NSP14_N388N	1	0.0172414
NSP14_P412P	1	0.0172414
NSP14_P46L	1	0.0172414
NSP14_T131T	1	0.0172414
NSP15_A171V	1	0.0172414
NSP15_A255V	1	0.0172414
NSP15_G13G	1	0.0172414
NSP15_K259K	1	0.0172414
NSP15_M218I	1	0.0172414
NSP15_P343S	1	0.0172414
NSP15_R206S	1	0.0172414
NSP15_T114T	1	0.0172414
NSP16_S248I	1	0.0172414
NSP16_Y152Y	1	0.0172414
NSP1_F31F	1	0.0172414
NSP1_G30D	1	0.0172414
NSP1_L140L	1	0.0172414
NSP1_L4F	1	0.0172414
NSP1_L88L	1	0.0172414
NSP2_A318V	1	0.0172414
NSP2_A375A	1	0.0172414
NSP2_C253G	1	0.0172414
NSP2_D409G	1	0.0172414
NSP2_F86F	1	0.0172414
NSP2_G115C	1	0.0172414
NSP2_G227G	1	0.0172414
NSP2_G339S	1	0.0172414
NSP2_G344V	1	0.0172414
NSP2_K333E	1	0.0172414
NSP2_K45K	1	0.0172414
NSP2_N9N	1	0.0172414
NSP2_P129L	1	0.0172414
NSP2_P181S	1	0.0172414
NSP2_P91S	1	0.0172414
NSP2_Q383H	1	0.0172414
NSP2_S263F	1	0.0172414
NSP2_S512F	1	0.0172414
NSP2_T153T	1	0.0172414
NSP2_T160I	1	0.0172414
NSP2_T304I	1	0.0172414
NSP2_T34I	1	0.0172414
NSP2_T422A	1	0.0172414
NSP2_T528I	1	0.0172414
NSP2_T616T	1	0.0172414
NSP2_V425I	1	0.0172414
NSP3_A1215T	1	0.0172414
NSP3_A338T	1	0.0172414
NSP3_A496E	1	0.0172414
NSP3_A534V	1	0.0172414
NSP3_A85V	1	0.0172414
NSP3_C1392F	1	0.0172414
NSP3_C1627C	1	0.0172414
NSP3_D1225A	1	0.0172414
NSP3_D1318N	1	0.0172414
NSP3_E545A	1	0.0172414
NSP3_F753L	1	0.0172414
NSP3_G1716S	1	0.0172414
NSP3_H1274Y	1	0.0172414
NSP3_I1460V	1	0.0172414
NSP3_L1167L	1	0.0172414
NSP3_L1304L	1	0.0172414
NSP3_L1515I	1	0.0172414
NSP3_L1718L	1	0.0172414
NSP3_L431L	1	0.0172414
NSP3_L623L	1	0.0172414
NSP3_N51S	1	0.0172414
NSP3_N855N	1	0.0172414
NSP3_N922H	1	0.0172414
NSP3_Q193R	1	0.0172414
NSP3_R1820R	1	0.0172414
NSP3_S1087F	1	0.0172414
NSP3_S1424P	1	0.0172414
NSP3_S284G	1	0.0172414
NSP3_S702P	1	0.0172414
NSP3_S93F	1	0.0172414
NSP3_T1058I	1	0.0172414
NSP3_T1198I	1	0.0172414
NSP3_T350I	1	0.0172414
NSP3_T740I	1	0.0172414
NSP4_A231V	1	0.0172414
NSP4_D144D	1	0.0172414
NSP4_D259N	1	0.0172414
NSP4_F308Y	1	0.0172414
NSP4_L471L	1	0.0172414
NSP4_T439A	1	0.0172414
NSP4_T461A	1	0.0172414
NSP4_V16V	1	0.0172414
NSP5_A260A	1	0.0172414
NSP5_G71S	1	0.0172414
NSP5_K90R	1	0.0172414
NSP5_L87F	1	0.0172414
NSP5_P108L	1	0.0172414
NSP5_Y237Y	1	0.0172414
NSP6_H11Q	1	0.0172414
NSP6_I284I	1	0.0172414
NSP6_L37F	1	0.0172414
NSP6_V178L	1	0.0172414
NSP8_A74V	1	0.0172414
NSP8_P116P	1	0.0172414
NSP8_S41F	1	0.0172414
NSP8_S4L	1	0.0172414
NSP9_T19I	1	0.0172414
NSP9_T35I	1	0.0172414
NSP9_Y32Y	1	0.0172414
N_A182S	1	0.0172414
N_A220A	1	0.0172414
N_A35V	1	0.0172414
N_D103N	1	0.0172414
N_G212S	1	0.0172414
N_I292I	1	0.0172414
N_I292T	1	0.0172414
N_P383L	1	0.0172414
N_P6L	1	0.0172414
N_S176S	1	0.0172414
N_S312S	1	0.0172414
N_S78S	1	0.0172414
N_T16M	1	0.0172414
ORF10_T12T	1	0.0172414
ORF10_V6F	1	0.0172414
ORF3a_A23S	1	0.0172414
ORF3a_D173G	1	0.0172414
ORF3a_H78Y	1	0.0172414
ORF3a_I263I	1	0.0172414
ORF3a_L106L	1	0.0172414
ORF3a_L85F	1	0.0172414
ORF3a_Q213K	1	0.0172414
ORF3a_Q57*	1	0.0172414
ORF3a_Q57H	1	0.0172414
ORF3a_T223I	1	0.0172414
ORF3a_V112V	1	0.0172414
ORF3a_V273L	1	0.0172414
ORF3a_Y156C	1	0.0172414
ORF6_T21I	1	0.0172414
ORF7a_A79A	1	0.0172414
ORF7a_I3V	1	0.0172414
ORF7a_L116F	1	0.0172414
ORF7a_L56L	1	0.0172414
ORF7a_P84L	1	0.0172414
ORF7a_T39I	1	0.0172414
ORF7b_S31L	1	0.0172414
ORF8_A65S	1	0.0172414
ORF8_D119	1	0.0172414
ORF8_D119Y	1	0.0172414
ORF8_I121fs	1	0.0172414
ORF8_L84S	1	0.0172414
ORF8_Q18*	1	0.0172414
ORF8_Q91Q	1	0.0172414
ORF8_R115L	1	0.0172414
Spike_A879S	1	0.0172414
Spike_D138H	1	0.0172414
Spike_D467D	1	0.0172414
Spike_E1195Q	1	0.0172414
Spike_G1219V	1	0.0172414
Spike_G1251G	1	0.0172414
Spike_H1101Y	1	0.0172414
Spike_H69	1	0.0172414
Spike_I68L	1	0.0172414
Spike_K386R	1	0.0172414
Spike_L179R	1	0.0172414
Spike_L452R	1	0.0172414
Spike_N657N	1	0.0172414
Spike_P25L	1	0.0172414
Spike_P809S	1	0.0172414
Spike_P812S	1	0.0172414
Spike_R246	1	0.0172414
Spike_R346K	1	0.0172414
Spike_S477N	1	0.0172414
Spike_T1117I	1	0.0172414
Spike_T1238T	1	0.0172414
Spike_T19I	1	0.0172414
Spike_T95I	1	0.0172414
Spike_V289I	1	0.0172414
Spike_V401I	1	0.0172414
Spike_V622F	1	0.0172414
Spike_W152L	1	0.0172414
Spike_W258R	1	0.0172414
Spike_Y674C	1	0.0172414
Spike_W152L	1	0.0172414
Spike_W258R	1	0.0172414
Spike_Y674C	1	0.0172414

## Sheet: B.1.1.348
Mutation	Total_Observations	Frequency
NSP12_P322L	252	1
NSP6_V149F	252	1
NSP3_L357F	244	0.968254
NSP12_N733N	113	0.448413
NSP13_L438L	113	0.448413
NSP4_A416A	113	0.448413
ORF3a_F43F	113	0.448413
NSP3_F106F	112	0.444444
N_R203R	110	0.436508
Spike_R346K	103	0.40873
NSP9_G38S	61	0.242063
Spike_S373P	50	0.198413
NSP3_T1063I	48	0.190476
NSP3_A1215T	45	0.178571
NSP3_K1386N	42	0.166667
Spike_A879S	42	0.166667
NSP1_L27F	33	0.130952
NSP2_S263F	33	0.130952
NSP3_T678I	32	0.126984
N_T366I	31	0.123016
NSP3_A85A	30	0.119048
NSP12_I695T	24	0.0952381
NSP5_K90R	23	0.0912698
NSP5_P108L	22	0.0873016
NSP1_L140L	20	0.0793651
NSP15_T114T	19	0.0753968
NSP2_G228G	18	0.0714286
NSP13_T137T	15	0.0595238
Spike_V289I	15	0.0595238
NSP12_N533N	14	0.0555556
NSP3_L1035F	14	0.0555556
E_R38R	13	0.0515873
NSP13_Q275Q	13	0.0515873
NSP15_G13G	13	0.0515873
NSP3_T64I	13	0.0515873
NSP3_Q193R	11	0.0436508
N_T198I	11	0.0436508
NSP6_L37F	10	0.0396825
ORF7a_L56L	9	0.0357143
Spike_H655Y	9	0.0357143
NSP3_N51S	8	0.031746
NSP3_S93F	8	0.031746
M_V70F	7	0.0277778
NSP10_L31L	7	0.0277778
NSP14_D222Y	7	0.0277778
NSP2_R544R	7	0.0277778
Spike_I1114I	7	0.0277778
NSP14_D375H	6	0.0238095
NSP15_N277N	6	0.0238095
N_Y268Y	6	0.0238095
NSP13_L227L	5	0.0198413
NSP16_S248I	5	0.0198413
NSP3_K412N	5	0.0198413
NSP5_V261F	5	0.0198413
NSP6_V121V	5	0.0198413
N_D144H	5	0.0198413
Spike_T95I	5	0.0198413
NSP12_I449I	4	0.015873
NSP13_S301S	4	0.015873
NSP14_E204D	4	0.015873
NSP14_G189G	4	0.015873
NSP1_L88L	4	0.015873
NSP2_A375A	4	0.015873
NSP2_K534T	4	0.015873
NSP2_N9N	4	0.015873
NSP3_F1503L	4	0.015873
NSP3_T1356I	4	0.015873
NSP3_Y1009Y	4	0.015873
NSP4_T60I	4	0.015873
N_S193I	4	0.015873
ORF3a_E239K	4	0.015873
ORF3a_K21N	4	0.015873
ORF7a_I103fs	4	0.015873
ORF7a_I3V	4	0.015873
ORF8_G66	4	0.015873
Spike_A262S	4	0.015873
Spike_L54F	4	0.015873
NSP13_P326L	3	0.0119048
NSP13_Y217Y	3	0.0119048
NSP15_Q130Q	3	0.0119048
NSP16_K182N	3	0.0119048
NSP16_V96V	3	0.0119048
NSP1_G127G	3	0.0119048
NSP2_P129L	3	0.0119048
NSP3_A1105V	3	0.0119048
NSP3_L1408L	3	0.0119048
NSP3_Y1573Y	3	0.0119048
NSP8_T93N	3	0.0119048
ORF7a_*122Lext*?	3	0.0119048
ORF7b_M1?	3	0.0119048
ORF8_A51S	3	0.0119048
Spike_A1020S	3	0.0119048
Spike_C1247F	3	0.0119048
Spike_Q1201R	3	0.0119048
M_N203N	2	0.00793651
NSP12_F765F	2	0.00793651
NSP12_V736I	2	0.00793651
NSP13_C29C	2	0.00793651
NSP13_N190N	2	0.00793651
NSP13_S80G	2	0.00793651
NSP14_H373Y	2	0.00793651
NSP14_M57T	2	0.00793651
NSP14_T16A	2	0.00793651
NSP14_T206T	2	0.00793651
NSP14_V437F	2	0.00793651
NSP15_D128Y	2	0.00793651
NSP15_E223G	2	0.00793651
NSP15_E260K	2	0.00793651
NSP16_K160R	2	0.00793651
NSP1_Q44L	2	0.00793651
NSP1_T12I	2	0.00793651
NSP1_V111M	2	0.00793651
NSP2_G339S	2	0.00793651
NSP2_K45K	2	0.00793651
NSP2_K636R	2	0.00793651
NSP2_L410F	2	0.00793651
NSP2_S369F	2	0.00793651
NSP2_T422I	2	0.00793651
NSP3_A85V	2	0.00793651
NSP3_D165	2	0.00793651
NSP3_D757D	2	0.00793651
NSP3_G301S	2	0.00793651
NSP3_H290Y	2	0.00793651
NSP3_I1117V	2	0.00793651
NSP3_I341T	2	0.00793651
NSP3_K1382N	2	0.00793651
NSP3_L825L	2	0.00793651
NSP3_N873N	2	0.00793651
NSP3_N931N	2	0.00793651
NSP3_P109L	2	0.00793651
NSP3_T1004I	2	0.00793651
NSP3_V1062F	2	0.00793651
NSP3_V253A	2	0.00793651
NSP3_Y519Y	2	0.00793651
NSP4_D459D	2	0.00793651
NSP4_S336L	2	0.00793651
NSP4_S59Y	2	0.00793651
NSP4_T83I	2	0.00793651
NSP4_V293I	2	0.00793651
NSP6_A46V	2	0.00793651
NSP6_G9S	2	0.00793651
NSP6_L125F	2	0.00793651
NSP6_L16L	2	0.00793651
NSP8_L128L	2	0.00793651
NSP8_V195V	2	0.00793651
NSP9_L94L	2	0.00793651
ORF3a_L86F	2	0.00793651
ORF3a_S117S	2	0.00793651
ORF3a_S40L	2	0.00793651
ORF7b_E33K	2	0.00793651
ORF8_A65S	2	0.00793651
ORF8_F120F	2	0.00793651
ORF8_I121L	2	0.00793651
ORF8_Q91Q	2	0.00793651
ORF8_S67F	2	0.00793651
Spike_D1260A	2	0.00793651
Spike_D253G	2	0.00793651
Spike_D467D	2	0.00793651
Spike_E484K	2	0.00793651
Spike_G769V	2	0.00793651
Spike_H49Y	2	0.00793651
Spike_N343N	2	0.00793651
Spike_W258L	2	0.00793651
Spike_Y145N	2	0.00793651
Spike_Y789Y	2	0.00793651
E_A41S	1	0.00396825
E_T9I	1	0.00396825
M_A98S	1	0.00396825
M_L129L	1	0.00396825
M_M84I	1	0.00396825
M_N117N	1	0.00396825
M_N207N	1	0.00396825
M_V66L	1	0.00396825
NSP10_I38I	1	0.00396825
NSP10_K124K	1	0.00396825
NSP10_V108V	1	0.00396825
NSP12_A129S	1	0.00396825
NSP12_A382S	1	0.00396825
NSP12_A770S	1	0.00396825
NSP12_A922A	1	0.00396825
NSP12_D268N	1	0.00396825
NSP12_G711V	1	0.00396825
NSP12_H361Y	1	0.00396825
NSP12_H612H	1	0.00396825
NSP12_I105V	1	0.00396825
NSP12_L774L	1	0.00396825
NSP12_Q80Q	1	0.00396825
NSP12_R913K	1	0.00396825
NSP12_S767I	1	0.00396825
NSP12_S912L	1	0.00396825
NSP12_T19A	1	0.00396825
NSP12_T245I	1	0.00396825
NSP12_V353V	1	0.00396825
NSP12_V423V	1	0.00396825
NSP12_V699V	1	0.00396825
NSP12_V719V	1	0.00396825
NSP12_Y272Y	1	0.00396825
NSP12_Y745Y	1	0.00396825
NSP13_A135S	1	0.00396825
NSP13_A564A	1	0.00396825
NSP13_E244D	1	0.00396825
NSP13_G54V	1	0.00396825
NSP13_L528I	1	0.00396825
NSP13_M233I	1	0.00396825
NSP13_P172S	1	0.00396825
NSP13_P47L	1	0.00396825
NSP13_P47P	1	0.00396825
NSP13_S100G	1	0.00396825
NSP13_S263P	1	0.00396825
NSP13_T566T	1	0.00396825
NSP13_V496L	1	0.00396825
NSP13_Y48Y	1	0.00396825
NSP14_A1A	1	0.00396825
NSP14_A85S	1	0.00396825
NSP14_C285C	1	0.00396825
NSP14_D358D	1	0.00396825
NSP14_D390Y	1	0.00396825
NSP14_D496Y	1	0.00396825
NSP14_E453D	1	0.00396825
NSP14_H188Y	1	0.00396825
NSP14_I55V	1	0.00396825
NSP14_K339N	1	0.00396825
NSP14_L7L	1	0.00396825
NSP14_M49I	1	0.00396825
NSP14_P297S	1	0.00396825
NSP14_P393L	1	0.00396825
NSP14_R135R	1	0.00396825
NSP14_R163C	1	0.00396825
NSP14_R52K	1	0.00396825
NSP14_S461L	1	0.00396825
NSP14_V287V	1	0.00396825
NSP15_E233G	1	0.00396825
NSP15_F263	1	0.00396825
NSP15_I26I	1	0.00396825
NSP15_I327V	1	0.00396825
NSP15_K109K	1	0.00396825
NSP15_P205S	1	0.00396825
NSP15_S261L	1	0.00396825
NSP15_S308F	1	0.00396825
NSP15_V320L	1	0.00396825
NSP16_A178V	1	0.00396825
NSP16_I112I	1	0.00396825
NSP16_L95F	1	0.00396825
NSP16_N101S	1	0.00396825
NSP16_P134S	1	0.00396825
NSP16_R216H	1	0.00396825
NSP16_R216S	1	0.00396825
NSP16_T136T	1	0.00396825
NSP16_Y47Y	1	0.00396825
NSP1_A138V	1	0.00396825
NSP1_G137G	1	0.00396825
NSP1_G52C	1	0.00396825
NSP1_G7S	1	0.00396825
NSP1_H110Y	1	0.00396825
NSP1_L92F	1	0.00396825
NSP1_N126N	1	0.00396825
NSP1_S100R	1	0.00396825
NSP1_S74S	1	0.00396825
NSP2_A306A	1	0.00396825
NSP2_A476V	1	0.00396825
NSP2_C50Y	1	0.00396825
NSP2_E197D	1	0.00396825
NSP2_E261K	1	0.00396825
NSP2_F406S	1	0.00396825
NSP2_G173S	1	0.00396825
NSP2_G29S	1	0.00396825
NSP2_K384K	1	0.00396825
NSP2_L400F	1	0.00396825
NSP2_P181P	1	0.00396825
NSP2_P552P	1	0.00396825
NSP2_P597S	1	0.00396825
NSP2_Q182Q	1	0.00396825
NSP2_R365L	1	0.00396825
NSP2_T170I	1	0.00396825
NSP2_T223I	1	0.00396825
NSP2_T256I	1	0.00396825
NSP2_T374I	1	0.00396825
NSP2_T634I	1	0.00396825
NSP2_V426I	1	0.00396825
NSP2_Y207Y	1	0.00396825
NSP2_Y69Y	1	0.00396825
NSP3_A1527V	1	0.00396825
NSP3_A1803V	1	0.00396825
NSP3_A225V	1	0.00396825
NSP3_A254S	1	0.00396825
NSP3_A54S	1	0.00396825
NSP3_A579A	1	0.00396825
NSP3_A602V	1	0.00396825
NSP3_C926C	1	0.00396825
NSP3_D1067D	1	0.00396825
NSP3_D1688D	1	0.00396825
NSP3_D411A	1	0.00396825
NSP3_D782G	1	0.00396825
NSP3_E1232D	1	0.00396825
NSP3_E1732E	1	0.00396825
NSP3_F1107F	1	0.00396825
NSP3_F1354F	1	0.00396825
NSP3_F1659F	1	0.00396825
NSP3_F726F	1	0.00396825
NSP3_G1217V	1	0.00396825
NSP3_G145D	1	0.00396825
NSP3_G171S	1	0.00396825
NSP3_H323H	1	0.00396825
NSP3_I13V	1	0.00396825
NSP3_K902N	1	0.00396825
NSP3_L1417V	1	0.00396825
NSP3_L373F	1	0.00396825
NSP3_L809L	1	0.00396825
NSP3_N1708N	1	0.00396825
NSP3_N854N	1	0.00396825
NSP3_P1103L	1	0.00396825
NSP3_P1377S	1	0.00396825
NSP3_P200Q	1	0.00396825
NSP3_P74S	1	0.00396825
NSP3_R1449K	1	0.00396825
NSP3_R568C	1	0.00396825
NSP3_R885R	1	0.00396825
NSP3_S1197I	1	0.00396825
NSP3_S1206L	1	0.00396825
NSP3_S1230F	1	0.00396825
NSP3_S1682F	1	0.00396825
NSP3_S660F	1	0.00396825
NSP3_T1198I	1	0.00396825
NSP3_T1348I	1	0.00396825
NSP3_T1465I	1	0.00396825
NSP3_T1677I	1	0.00396825
NSP3_T48I	1	0.00396825
NSP3_T686I	1	0.00396825
NSP3_T724T	1	0.00396825
NSP3_T903I	1	0.00396825
NSP3_V1201del	1	0.00396825
NSP3_V1315I	1	0.00396825
NSP3_Y1050Y	1	0.00396825
NSP3_Y1855Y	1	0.00396825
NSP3_Y42H	1	0.00396825
NSP4_A146V	1	0.00396825
NSP4_A316A	1	0.00396825
NSP4_D85D	1	0.00396825
NSP4_F478F	1	0.00396825
NSP4_L417L	1	0.00396825
NSP4_M324I	1	0.00396825
NSP4_S148S	1	0.00396825
NSP4_S81G	1	0.00396825
NSP4_T319I	1	0.00396825
NSP4_V212V	1	0.00396825
NSP4_V258I	1	0.00396825
NSP4_V403G	1	0.00396825
NSP4_V53A	1	0.00396825
NSP4_Y220Y	1	0.00396825
NSP5_A116V	1	0.00396825
NSP5_A191V	1	0.00396825
NSP5_C44C	1	0.00396825
NSP5_D176D	1	0.00396825
NSP5_D187D	1	0.00396825
NSP5_D34D	1	0.00396825
NSP5_F223F	1	0.00396825
NSP5_H163H	1	0.00396825
NSP5_L272L	1	0.00396825
NSP5_L50F	1	0.00396825
NSP5_S81F	1	0.00396825
NSP5_T45I	1	0.00396825
NSP5_V104I	1	0.00396825
NSP5_V114V	1	0.00396825
NSP6_F200F	1	0.00396825
NSP6_F36L	1	0.00396825
NSP6_L142F	1	0.00396825
NSP6_N264T	1	0.00396825
NSP6_R93H	1	0.00396825
NSP7_L60I	1	0.00396825
NSP7_N69N	1	0.00396825
NSP7_R21S	1	0.00396825
NSP7_T81I	1	0.00396825
NSP7_V12V	1	0.00396825
NSP8_A53V	1	0.00396825
NSP8_A86V	1	0.00396825
NSP8_D175G	1	0.00396825
NSP8_T141M	1	0.00396825
NSP9_E68E	1	0.00396825
NSP9_N95N	1	0.00396825
NSP9_T34A	1	0.00396825
NSP9_T35I	1	0.00396825
NSP9_T79I	1	0.00396825
N_A359S	1	0.00396825
N_A55S	1	0.00396825
N_K373N	1	0.00396825
N_L139F	1	0.00396825
N_P13S	1	0.00396825
N_P162P	1	0.00396825
N_P302P	1	0.00396825
N_R195I	1	0.00396825
N_S201I	1	0.00396825
N_S327S	1	0.00396825
ORF10_I13M	1	0.00396825
ORF10_V30L	1	0.00396825
ORF3a_A110S	1	0.00396825
ORF3a_A23V	1	0.00396825
ORF3a_D27Y	1	0.00396825
ORF3a_K132K	1	0.00396825
ORF3a_L106L	1	0.00396825
ORF3a_L108F	1	0.00396825
ORF3a_L214L	1	0.00396825
ORF3a_L65L	1	0.00396825
ORF3a_N144N	1	0.00396825
ORF3a_P104L	1	0.00396825
ORF3a_Q57H	1	0.00396825
ORF3a_S92L	1	0.00396825
ORF3a_T229I	1	0.00396825
ORF3a_T34K	1	0.00396825
ORF3a_V256fs	1	0.00396825
ORF3a_V50I	1	0.00396825
ORF3a_V77A	1	0.00396825
ORF6_I32I	1	0.00396825
ORF6_M58I	1	0.00396825
ORF6_T21I	1	0.00396825
ORF6_W27L	1	0.00396825
ORF7a_D51fs	1	0.00396825
ORF7a_E121*	1	0.00396825
ORF7a_F101fs	1	0.00396825
ORF7a_K119E	1	0.00396825
ORF7a_M1?	1	0.00396825
ORF7a_P99L	1	0.00396825
ORF7a_T28I	1	0.00396825
ORF7a_V29L	1	0.00396825
ORF7a_V82F	1	0.00396825
ORF7a_Y20Y	1	0.00396825
ORF7b_*44Yext*?	1	0.00396825
ORF7b_H42H	1	0.00396825
ORF8_E110Q	1	0.00396825
ORF8_E64D	1	0.00396825
ORF8_L57fs	1	0.00396825
ORF8_R115C	1	0.00396825
ORF8_V62L	1	0.00396825
Spike_A1020V	1	0.00396825
Spike_A1070V	1	0.00396825
Spike_A222V	1	0.00396825
Spike_A475A	1	0.00396825
Spike_A653A	1	0.00396825
Spike_A67T	1	0.00396825
Spike_C432C	1	0.00396825
Spike_D215D	1	0.00396825
Spike_D796Y	1	0.00396825
Spike_D950N	1	0.00396825
Spike_E156Q	1	0.00396825
Spike_E516Q	1	0.00396825
Spike_E583D	1	0.00396825
Spike_F306F	1	0.00396825
Spike_F32F	1	0.00396825
Spike_F543F	1	0.00396825
Spike_G75V	1	0.00396825
Spike_H146Y	1	0.00396825
Spike_I235I	1	0.00396825
Spike_L1200F	1	0.00396825
Spike_L141F	1	0.00396825
Spike_L189F	1	0.00396825
Spike_L277L	1	0.00396825
Spike_L452Q	1	0.00396825
Spike_L5F	1	0.00396825
Spike_M1237I	1	0.00396825
Spike_M177T	1	0.00396825
Spike_N1178N	1	0.00396825
Spike_N125S	1	0.00396825
Spike_P251S	1	0.00396825
Spike_P337T	1	0.00396825
Spike_P384S	1	0.00396825
Spike_Q414R	1	0.00396825
Spike_Q613H	1	0.00396825
Spike_R237K	1	0.00396825
Spike_R246K	1	0.00396825
Spike_S221L	1	0.00396825
Spike_S60S	1	0.00396825
Spike_S929I	1	0.00396825
Spike_T376T	1	0.00396825
Spike_T572I	1	0.00396825
Spike_T747I	1	0.00396825
Spike_T859I	1	0.00396825
Spike_Y248S	1	0.00396825
Spike_Y313H	1	0.00396825
Spike_Y612Y	1	0.00396825
Spike_T572I	1	0.00396825
Spike_T747I	1	0.00396825
Spike_T859I	1	0.00396825
Spike_Y248S	1	0.00396825
Spike_Y313H	1	0.00396825
Spike_Y612Y	1	0.00396825

## Sheet: B.1.1.7
Mutation	Total_Observations	Frequency
NSP12_P322L	252	1
NSP6_V149F	252	1
NSP3_L357F	244	0.968254
NSP12_N733N	113	0.448413
NSP13_L438L	113	0.448413
NSP4_A416A	113	0.448413
ORF3a_F43F	113	0.448413
NSP3_F106F	112	0.444444
N_R203R	110	0.436508
Spike_R346K	103	0.40873
NSP9_G38S	61	0.242063
Spike_S373P	50	0.198413
NSP3_T1063I	48	0.190476
NSP3_A1215T	45	0.178571
NSP3_K1386N	42	0.166667
Spike_A879S	42	0.166667
NSP1_L27F	33	0.130952
NSP2_S263F	33	0.130952
NSP3_T678I	32	0.126984
N_T366I	31	0.123016
NSP3_A85A	30	0.119048
NSP12_I695T	24	0.0952381
NSP5_K90R	23	0.0912698
NSP5_P108L	22	0.0873016
NSP1_L140L	20	0.0793651
NSP15_T114T	19	0.0753968
NSP2_G228G	18	0.0714286
NSP13_T137T	15	0.0595238
Spike_V289I	15	0.0595238
NSP12_N533N	14	0.0555556
NSP3_L1035F	14	0.0555556
E_R38R	13	0.0515873
NSP13_Q275Q	13	0.0515873
NSP15_G13G	13	0.0515873
NSP3_T64I	13	0.0515873
NSP3_Q193R	11	0.0436508
N_T198I	11	0.0436508
NSP6_L37F	10	0.0396825
ORF7a_L56L	9	0.0357143
Spike_H655Y	9	0.0357143
NSP3_N51S	8	0.031746
NSP3_S93F	8	0.031746
M_V70F	7	0.0277778
NSP10_L31L	7	0.0277778
NSP14_D222Y	7	0.0277778
NSP2_R544R	7	0.0277778
Spike_I1114I	7	0.0277778
NSP14_D375H	6	0.0238095
NSP15_N277N	6	0.0238095
N_Y268Y	6	0.0238095
NSP13_L227L	5	0.0198413
NSP16_S248I	5	0.0198413
NSP3_K412N	5	0.0198413
NSP5_V261F	5	0.0198413
NSP6_V121V	5	0.0198413
N_D144H	5	0.0198413
Spike_T95I	5	0.0198413
NSP12_I449I	4	0.015873
NSP13_S301S	4	0.015873
NSP14_E204D	4	0.015873
NSP14_G189G	4	0.015873
NSP1_L88L	4	0.015873
NSP2_A375A	4	0.015873
NSP2_K534T	4	0.015873
NSP2_N9N	4	0.015873
NSP3_F1503L	4	0.015873
NSP3_T1356I	4	0.015873
NSP3_Y1009Y	4	0.015873
NSP4_T60I	4	0.015873
N_S193I	4	0.015873
ORF3a_E239K	4	0.015873
ORF3a_K21N	4	0.015873
ORF7a_I103fs	4	0.015873
ORF7a_I3V	4	0.015873
ORF8_G66	4	0.015873
Spike_A262S	4	0.015873
Spike_L54F	4	0.015873
NSP13_P326L	3	0.0119048
NSP13_Y217Y	3	0.0119048
NSP15_Q130Q	3	0.0119048
NSP16_K182N	3	0.0119048
NSP16_V96V	3	0.0119048
NSP1_G127G	3	0.0119048
NSP2_P129L	3	0.0119048
NSP3_A1105V	3	0.0119048
NSP3_L1408L	3	0.0119048
NSP3_Y1573Y	3	0.0119048
NSP8_T93N	3	0.0119048
ORF7a_*122Lext*?	3	0.0119048
ORF7b_M1?	3	0.0119048
ORF8_A51S	3	0.0119048
Spike_A1020S	3	0.0119048
Spike_C1247F	3	0.0119048
Spike_Q1201R	3	0.0119048
M_N203N	2	0.00793651
NSP12_F765F	2	0.00793651
NSP12_V736I	2	0.00793651
NSP13_C29C	2	0.00793651
NSP13_N190N	2	0.00793651
NSP13_S80G	2	0.00793651
NSP14_H373Y	2	0.00793651
NSP14_M57T	2	0.00793651
NSP14_T16A	2	0.00793651
NSP14_T206T	2	0.00793651
NSP14_V437F	2	0.00793651
NSP15_D128Y	2	0.00793651
NSP15_E223G	2	0.00793651
NSP15_E260K	2	0.00793651
NSP16_K160R	2	0.00793651
NSP1_Q44L	2	0.00793651
NSP1_T12I	2	0.00793651
NSP1_V111M	2	0.00793651
NSP2_G339S	2	0.00793651
NSP2_K45K	2	0.00793651
NSP2_K636R	2	0.00793651
NSP2_L410F	2	0.00793651
NSP2_S369F	2	0.00793651
NSP2_T422I	2	0.00793651
NSP3_A85V	2	0.00793651
NSP3_D165	2	0.00793651
NSP3_D757D	2	0.00793651
NSP3_G301S	2	0.00793651
NSP3_H290Y	2	0.00793651
NSP3_I1117V	2	0.00793651
NSP3_I341T	2	0.00793651
NSP3_K1382N	2	0.00793651
NSP3_L825L	2	0.00793651
NSP3_N873N	2	0.00793651
NSP3_N931N	2	0.00793651
NSP3_P109L	2	0.00793651
NSP3_T1004I	2	0.00793651
NSP3_V1062F	2	0.00793651
NSP3_V253A	2	0.00793651
NSP3_Y519Y	2	0.00793651
NSP4_D459D	2	0.00793651
NSP4_S336L	2	0.00793651
NSP4_S59Y	2	0.00793651
NSP4_T83I	2	0.00793651
NSP4_V293I	2	0.00793651
NSP6_A46V	2	0.00793651
NSP6_G9S	2	0.00793651
NSP6_L125F	2	0.00793651
NSP6_L16L	2	0.00793651
NSP8_L128L	2	0.00793651
NSP8_V195V	2	0.00793651
NSP9_L94L	2	0.00793651
ORF3a_L86F	2	0.00793651
ORF3a_S117S	2	0.00793651
ORF3a_S40L	2	0.00793651
ORF7b_E33K	2	0.00793651
ORF8_A65S	2	0.00793651
ORF8_F120F	2	0.00793651
ORF8_I121L	2	0.00793651
ORF8_Q91Q	2	0.00793651
ORF8_S67F	2	0.00793651
Spike_D1260A	2	0.00793651
Spike_D253G	2	0.00793651
Spike_D467D	2	0.00793651
Spike_E484K	2	0.00793651
Spike_G769V	2	0.00793651
Spike_H49Y	2	0.00793651
Spike_N343N	2	0.00793651
Spike_W258L	2	0.00793651
Spike_Y145N	2	0.00793651
Spike_Y789Y	2	0.00793651
E_A41S	1	0.00396825
E_T9I	1	0.00396825
M_A98S	1	0.00396825
M_L129L	1	0.00396825
M_M84I	1	0.00396825
M_N117N	1	0.00396825
M_N207N	1	0.00396825
M_V66L	1	0.00396825
NSP10_I38I	1	0.00396825
NSP10_K124K	1	0.00396825
NSP10_V108V	1	0.00396825
NSP12_A129S	1	0.00396825
NSP12_A382S	1	0.00396825
NSP12_A770S	1	0.00396825
NSP12_A922A	1	0.00396825
NSP12_D268N	1	0.00396825
NSP12_G711V	1	0.00396825
NSP12_H361Y	1	0.00396825
NSP12_H612H	1	0.00396825
NSP12_I105V	1	0.00396825
NSP12_L774L	1	0.00396825
NSP12_Q80Q	1	0.00396825
NSP12_R913K	1	0.00396825
NSP12_S767I	1	0.00396825
NSP12_S912L	1	0.00396825
NSP12_T19A	1	0.00396825
NSP12_T245I	1	0.00396825
NSP12_V353V	1	0.00396825
NSP12_V423V	1	0.00396825
NSP12_V699V	1	0.00396825
NSP12_V719V	1	0.00396825
NSP12_Y272Y	1	0.00396825
NSP12_Y745Y	1	0.00396825
NSP13_A135S	1	0.00396825
NSP13_A564A	1	0.00396825
NSP13_E244D	1	0.00396825
NSP13_G54V	1	0.00396825
NSP13_L528I	1	0.00396825
NSP13_M233I	1	0.00396825
NSP13_P172S	1	0.00396825
NSP13_P47L	1	0.00396825
NSP13_P47P	1	0.00396825
NSP13_S100G	1	0.00396825
NSP13_S263P	1	0.00396825
NSP13_T566T	1	0.00396825
NSP13_V496L	1	0.00396825
NSP13_Y48Y	1	0.00396825
NSP14_A1A	1	0.00396825
NSP14_A85S	1	0.00396825
NSP14_C285C	1	0.00396825
NSP14_D358D	1	0.00396825
NSP14_D390Y	1	0.00396825
NSP14_D496Y	1	0.00396825
NSP14_E453D	1	0.00396825
NSP14_H188Y	1	0.00396825
NSP14_I55V	1	0.00396825
NSP14_K339N	1	0.00396825
NSP14_L7L	1	0.00396825
NSP14_M49I	1	0.00396825
NSP14_P297S	1	0.00396825
NSP14_P393L	1	0.00396825
NSP14_R135R	1	0.00396825
NSP14_R163C	1	0.00396825
NSP14_R52K	1	0.00396825
NSP14_S461L	1	0.00396825
NSP14_V287V	1	0.00396825
NSP15_E233G	1	0.00396825
NSP15_F263	1	0.00396825
NSP15_I26I	1	0.00396825
NSP15_I327V	1	0.00396825
NSP15_K109K	1	0.00396825
NSP15_P205S	1	0.00396825
NSP15_S261L	1	0.00396825
NSP15_S308F	1	0.00396825
NSP15_V320L	1	0.00396825
NSP16_A178V	1	0.00396825
NSP16_I112I	1	0.00396825
NSP16_L95F	1	0.00396825
NSP16_N101S	1	0.00396825
NSP16_P134S	1	0.00396825
NSP16_R216H	1	0.00396825
NSP16_R216S	1	0.00396825
NSP16_T136T	1	0.00396825
NSP16_Y47Y	1	0.00396825
NSP1_A138V	1	0.00396825
NSP1_G137G	1	0.00396825
NSP1_G52C	1	0.00396825
NSP1_G7S	1	0.00396825
NSP1_H110Y	1	0.00396825
NSP1_L92F	1	0.00396825
NSP1_N126N	1	0.00396825
NSP1_S100R	1	0.00396825
NSP1_S74S	1	0.00396825
NSP2_A306A	1	0.00396825
NSP2_A476V	1	0.00396825
NSP2_C50Y	1	0.00396825
NSP2_E197D	1	0.00396825
NSP2_E261K	1	0.00396825
NSP2_F406S	1	0.00396825
NSP2_G173S	1	0.00396825
NSP2_G29S	1	0.00396825
NSP2_K384K	1	0.00396825
NSP2_L400F	1	0.00396825
NSP2_P181P	1	0.00396825
NSP2_P552P	1	0.00396825
NSP2_P597S	1	0.00396825
NSP2_Q182Q	1	0.00396825
NSP2_R365L	1	0.00396825
NSP2_T170I	1	0.00396825
NSP2_T223I	1	0.00396825
NSP2_T256I	1	0.00396825
NSP2_T374I	1	0.00396825
NSP2_T634I	1	0.00396825
NSP2_V426I	1	0.00396825
NSP2_Y207Y	1	0.00396825
NSP2_Y69Y	1	0.00396825
NSP3_A1527V	1	0.00396825
NSP3_A1803V	1	0.00396825
NSP3_A225V	1	0.00396825
NSP3_A254S	1	0.00396825
NSP3_A54S	1	0.00396825
NSP3_A579A	1	0.00396825
NSP3_A602V	1	0.00396825
NSP3_C926C	1	0.00396825
NSP3_D1067D	1	0.00396825
NSP3_D1688D	1	0.00396825
NSP3_D411A	1	0.00396825
NSP3_D782G	1	0.00396825
NSP3_E1232D	1	0.00396825
NSP3_E1732E	1	0.00396825
NSP3_F1107F	1	0.00396825
NSP3_F1354F	1	0.00396825
NSP3_F1659F	1	0.00396825
NSP3_F726F	1	0.00396825
NSP3_G1217V	1	0.00396825
NSP3_G145D	1	0.00396825
NSP3_G171S	1	0.00396825
NSP3_H323H	1	0.00396825
NSP3_I13V	1	0.00396825
NSP3_K902N	1	0.00396825
NSP3_L1417V	1	0.00396825
NSP3_L373F	1	0.00396825
NSP3_L809L	1	0.00396825
NSP3_N1708N	1	0.00396825
NSP3_N854N	1	0.00396825
NSP3_P1103L	1	0.00396825
NSP3_P1377S	1	0.00396825
NSP3_P200Q	1	0.00396825
NSP3_P74S	1	0.00396825
NSP3_R1449K	1	0.00396825
NSP3_R568C	1	0.00396825
NSP3_R885R	1	0.00396825
NSP3_S1197I	1	0.00396825
NSP3_S1206L	1	0.00396825
NSP3_S1230F	1	0.00396825
NSP3_S1682F	1	0.00396825
NSP3_S660F	1	0.00396825
NSP3_T1198I	1	0.00396825
NSP3_T1348I	1	0.00396825
NSP3_T1465I	1	0.00396825
NSP3_T1677I	1	0.00396825
NSP3_T48I	1	0.00396825
NSP3_T686I	1	0.00396825
NSP3_T724T	1	0.00396825
NSP3_T903I	1	0.00396825
NSP3_V1201del	1	0.00396825
NSP3_V1315I	1	0.00396825
NSP3_Y1050Y	1	0.00396825
NSP3_Y1855Y	1	0.00396825
NSP3_Y42H	1	0.00396825
NSP4_A146V	1	0.00396825
NSP4_A316A	1	0.00396825
NSP4_D85D	1	0.00396825
NSP4_F478F	1	0.00396825
NSP4_L417L	1	0.00396825
NSP4_M324I	1	0.00396825
NSP4_S148S	1	0.00396825
NSP4_S81G	1	0.00396825
NSP4_T319I	1	0.00396825
NSP4_V212V	1	0.00396825
NSP4_V258I	1	0.00396825
NSP4_V403G	1	0.00396825
NSP4_V53A	1	0.00396825
NSP4_Y220Y	1	0.00396825
NSP5_A116V	1	0.00396825
NSP5_A191V	1	0.00396825
NSP5_C44C	1	0.00396825
NSP5_D176D	1	0.00396825
NSP5_D187D	1	0.00396825
NSP5_D34D	1	0.00396825
NSP5_F223F	1	0.00396825
NSP5_H163H	1	0.00396825
NSP5_L272L	1	0.00396825
NSP5_L50F	1	0.00396825
NSP5_S81F	1	0.00396825
NSP5_T45I	1	0.00396825
NSP5_V104I	1	0.00396825
NSP5_V114V	1	0.00396825
NSP6_F200F	1	0.00396825
NSP6_F36L	1	0.00396825
NSP6_L142F	1	0.00396825
NSP6_N264T	1	0.00396825
NSP6_R93H	1	0.00396825
NSP7_L60I	1	0.00396825
NSP7_N69N	1	0.00396825
NSP7_R21S	1	0.00396825
NSP7_T81I	1	0.00396825
NSP7_V12V	1	0.00396825
NSP8_A53V	1	0.00396825
NSP8_A86V	1	0.00396825
NSP8_D175G	1	0.00396825
NSP8_T141M	1	0.00396825
NSP9_E68E	1	0.00396825
NSP9_N95N	1	0.00396825
NSP9_T34A	1	0.00396825
NSP9_T35I	1	0.00396825
NSP9_T79I	1	0.00396825
N_A359S	1	0.00396825
N_A55S	1	0.00396825
N_K373N	1	0.00396825
N_L139F	1	0.00396825
N_P13S	1	0.00396825
N_P162P	1	0.00396825
N_P302P	1	0.00396825
N_R195I	1	0.00396825
N_S201I	1	0.00396825
N_S327S	1	0.00396825
ORF10_I13M	1	0.00396825
ORF10_V30L	1	0.00396825
ORF3a_A110S	1	0.00396825
ORF3a_A23V	1	0.00396825
ORF3a_D27Y	1	0.00396825
ORF3a_K132K	1	0.00396825
ORF3a_L106L	1	0.00396825
ORF3a_L108F	1	0.00396825
ORF3a_L214L	1	0.00396825
ORF3a_L65L	1	0.00396825
ORF3a_N144N	1	0.00396825
ORF3a_P104L	1	0.00396825
ORF3a_Q57H	1	0.00396825
ORF3a_S92L	1	0.00396825
ORF3a_T229I	1	0.00396825
ORF3a_T34K	1	0.00396825
ORF3a_V256fs	1	0.00396825
ORF3a_V50I	1	0.00396825
ORF3a_V77A	1	0.00396825
ORF6_I32I	1	0.00396825
ORF6_M58I	1	0.00396825
ORF6_T21I	1	0.00396825
ORF6_W27L	1	0.00396825
ORF7a_D51fs	1	0.00396825
ORF7a_E121*	1	0.00396825
ORF7a_F101fs	1	0.00396825
ORF7a_K119E	1	0.00396825
ORF7a_M1?	1	0.00396825
ORF7a_P99L	1	0.00396825
ORF7a_T28I	1	0.00396825
ORF7a_V29L	1	0.00396825
ORF7a_V82F	1	0.00396825
ORF7a_Y20Y	1	0.00396825
ORF7b_*44Yext*?	1	0.00396825
ORF7b_H42H	1	0.00396825
ORF8_E110Q	1	0.00396825
ORF8_E64D	1	0.00396825
ORF8_L57fs	1	0.00396825
ORF8_R115C	1	0.00396825
ORF8_V62L	1	0.00396825
Spike_A1020V	1	0.00396825
Spike_A1070V	1	0.00396825
Spike_A222V	1	0.00396825
Spike_A475A	1	0.00396825
Spike_A653A	1	0.00396825
Spike_A67T	1	0.00396825
Spike_C432C	1	0.00396825
Spike_D215D	1	0.00396825
Spike_D796Y	1	0.00396825
Spike_D950N	1	0.00396825
Spike_E156Q	1	0.00396825
Spike_E516Q	1	0.00396825
Spike_E583D	1	0.00396825
Spike_F306F	1	0.00396825
Spike_F32F	1	0.00396825
Spike_F543F	1	0.00396825
Spike_G75V	1	0.00396825
Spike_H146Y	1	0.00396825
Spike_I235I	1	0.00396825
Spike_L1200F	1	0.00396825
Spike_L141F	1	0.00396825
Spike_L189F	1	0.00396825
Spike_L277L	1	0.00396825
Spike_L452Q	1	0.00396825
Spike_L5F	1	0.00396825
Spike_M1237I	1	0.00396825
Spike_M177T	1	0.00396825
Spike_N1178N	1	0.00396825
Spike_N125S	1	0.00396825
Spike_P251S	1	0.00396825
Spike_P337T	1	0.00396825
Spike_P384S	1	0.00396825
Spike_Q414R	1	0.00396825
Spike_Q613H	1	0.00396825
Spike_R237K	1	0.00396825
Spike_R246K	1	0.00396825
Spike_S221L	1	0.00396825
Spike_S60S	1	0.00396825
Spike_S929I	1	0.00396825
Spike_T376T	1	0.00396825
Spike_T572I	1	0.00396825
Spike_T747I	1	0.00396825
Spike_T859I	1	0.00396825
Spike_Y248S	1	0.00396825
Spike_Y313H	1	0.00396825
Spike_Y612Y	1	0.00396825
Spike_T572I	1	0.00396825
Spike_T747I	1	0.00396825
Spike_T859I	1	0.00396825
Spike_Y248S	1	0.00396825
Spike_Y313H	1	0.00396825
Spike_Y612Y	1	0.00396825

## Sheet: C.37
Mutation	Total_Observations	Frequency
NSP12_P322L	840	1
NSP6_S106	839	0.99881
NSP3_F1569V	837	0.996429
NSP3_P1469S	835	0.994048
Spike_T859N	835	0.994048
NSP4_T492I	834	0.992857
NSP4_L438P	832	0.990476
NSP3_T428I	827	0.984524
NSP5_G15S	723	0.860714
NSP3_M196I	92	0.109524
Spike_T63fs	51	0.0607143
Spike_W64fs	51	0.0607143
NSP12_N733D	38	0.0452381
Spike_Q675H	31	0.0369048
NSP6_L260F	28	0.0333333
NSP3_T183I	26	0.0309524
ORF6_T21I	26	0.0309524
ORF6_V24I	25	0.0297619
Spike_L5F	25	0.0297619
NSP12_E60K	22	0.0261905
NSP15_I306T	20	0.0238095
NSP3_A852S	20	0.0238095
NSP3_T1058I	20	0.0238095
NSP8_K79R	19	0.022619
ORF6_D53Y	19	0.022619
NSP14_I87V	18	0.0214286
N_T366I	18	0.0214286
ORF8_I121L	18	0.0214286
NSP10_A104V	17	0.0202381
NSP3_A465V	17	0.0202381
ORF8_I121fs	17	0.0202381
NSP5_K90R	16	0.0190476
Spike_I714V	16	0.0190476
NSP13_Y324H	15	0.0178571
NSP10_K95R	14	0.0166667
N_H300Y	14	0.0166667
ORF8_A51S	14	0.0166667
NSP6_L37F	13	0.0154762
N_P199S	13	0.0154762
ORF3a_D155Y	13	0.0154762
Spike_S98F	13	0.0154762
NSP6_V190F	12	0.0142857
N_T325I	12	0.0142857
ORF7a_P34S	12	0.0142857
ORF8_F120fs	12	0.0142857
NSP12_K90R	11	0.0130952
NSP3_E433K	11	0.0130952
NSP8_A27V	10	0.0119048
N_A381S	10	0.0119048
NSP15_Y32H	9	0.0107143
NSP3_P153S	9	0.0107143
NSP12_Y272H	8	0.00952381
NSP13_M274I	8	0.00952381
ORF3a_S220N	8	0.00952381
NSP10_T12I	7	0.00833333
NSP13_A110S	7	0.00833333
NSP15_V22L	7	0.00833333
NSP16_T140I	7	0.00833333
NSP2_K239R	7	0.00833333
NSP2_K500N	7	0.00833333
NSP2_R121Q	7	0.00833333
NSP3_A256V	7	0.00833333
NSP3_E1213D	7	0.00833333
NSP3_T1189I	7	0.00833333
N_S202C	7	0.00833333
N_S202T	7	0.00833333
N_S327L	7	0.00833333
ORF3a_L53F	7	0.00833333
ORF7a_Q21R	7	0.00833333
ORF7a_S37F	7	0.00833333
ORF7a_T11I	7	0.00833333
ORF8_D119	7	0.00833333
Spike_A1078S	7	0.00833333
NSP12_T643M	6	0.00714286
NSP13_S589G	6	0.00714286
NSP14_A119V	6	0.00714286
NSP2_E546D	6	0.00714286
NSP2_L400F	6	0.00714286
NSP3_A1V	6	0.00714286
NSP3_T1456I	6	0.00714286
NSP3_T787I	6	0.00714286
NSP4_Y441C	6	0.00714286
NSP5_N274S	6	0.00714286
N_A134V	6	0.00714286
ORF3a_V256fs	6	0.00714286
ORF7a_E95Q	6	0.00714286
ORF7a_G38E	6	0.00714286
ORF7a_P84L	6	0.00714286
ORF8_P36L	6	0.00714286
M_A188S	5	0.00595238
M_I82V	5	0.00595238
NSP12_N87K	5	0.00595238
NSP12_P20S	5	0.00595238
NSP16_K160R	5	0.00595238
NSP3_P153L	5	0.00595238
NSP3_S1285F	5	0.00595238
NSP3_V1762F	5	0.00595238
NSP9_T35I	5	0.00595238
N_P151S	5	0.00595238
ORF3a_A110V	5	0.00595238
ORF3a_E191A	5	0.00595238
ORF3a_T24I	5	0.00595238
Spike_E96D	5	0.00595238
Spike_G261D	5	0.00595238
Spike_Q677H	5	0.00595238
Spike_V595I	5	0.00595238
NSP12_I631T	4	0.0047619
NSP12_R180C	4	0.0047619
NSP13_R392C	4	0.0047619
NSP13_V98F	4	0.0047619
NSP14_L107V	4	0.0047619
NSP14_T31I	4	0.0047619
NSP1_K141	4	0.0047619
NSP2_A159V	4	0.0047619
NSP2_H194N	4	0.0047619
NSP2_K81N	4	0.0047619
NSP3_P1326S	4	0.0047619
NSP3_P1787S	4	0.0047619
NSP3_S1813F	4	0.0047619
NSP4_I132T	4	0.0047619
NSP4_I91V	4	0.0047619
NSP4_N203S	4	0.0047619
NSP4_T327I	4	0.0047619
NSP8_R51H	4	0.0047619
NSP9_G38C	4	0.0047619
N_G34E	4	0.0047619
N_P46S	4	0.0047619
N_T135I	4	0.0047619
ORF3a_A33S	4	0.0047619
ORF3a_H78Y	4	0.0047619
ORF3a_Q213K	4	0.0047619
ORF6_L4F	4	0.0047619
ORF8_A14S	4	0.0047619
Spike_E583D	4	0.0047619
Spike_N148Y	4	0.0047619
Spike_P1263L	4	0.0047619
Spike_T676A	4	0.0047619
Spike_Y145del	4	0.0047619
M_M109I	3	0.00357143
NSP12_D737Y	3	0.00357143
NSP12_E743A	3	0.00357143
NSP12_L89F	3	0.00357143
NSP13_A509V	3	0.00357143
NSP14_A119S	3	0.00357143
NSP14_S134F	3	0.00357143
NSP15_F263L	3	0.00357143
NSP16_V289I	3	0.00357143
NSP1_S17I	3	0.00357143
NSP2_A174V	3	0.00357143
NSP2_I479V	3	0.00357143
NSP2_T170I	3	0.00357143
NSP2_T412I	3	0.00357143
NSP3_A1279D	3	0.00357143
NSP3_A1736V	3	0.00357143
NSP3_G334D	3	0.00357143
NSP3_K1679N	3	0.00357143
NSP3_L1287F	3	0.00357143
NSP3_N1247S	3	0.00357143
NSP3_P109L	3	0.00357143
NSP3_P992S	3	0.00357143
NSP3_R1345C	3	0.00357143
NSP3_S1212L	3	0.00357143
NSP3_S370L	3	0.00357143
NSP3_S692F	3	0.00357143
NSP3_T1004I	3	0.00357143
NSP3_T1275I	3	0.00357143
NSP3_T1306I	3	0.00357143
NSP3_T1348I	3	0.00357143
NSP3_T1365I	3	0.00357143
NSP3_T1677I	3	0.00357143
NSP3_T1779M	3	0.00357143
NSP3_T970M	3	0.00357143
NSP3_V267F	3	0.00357143
NSP3_V325I	3	0.00357143
NSP5_P241L	3	0.00357143
NSP6_A51V	3	0.00357143
NSP7_M3I	3	0.00357143
NSP8_L169F	3	0.00357143
N_N11T	3	0.00357143
N_P383S	3	0.00357143
ORF10_R24C	3	0.00357143
ORF3a_A54S	3	0.00357143
ORF3a_A98V	3	0.00357143
ORF3a_A99V	3	0.00357143
ORF3a_I118V	3	0.00357143
ORF3a_R68I	3	0.00357143
ORF3a_S253P	3	0.00357143
ORF3a_V90F	3	0.00357143
ORF6_D61Y	3	0.00357143
ORF7a_E16K	3	0.00357143
ORF7a_F63fs	3	0.00357143
ORF7b_C41F	3	0.00357143
ORF8_L95F	3	0.00357143
Spike_A701S	3	0.00357143
Spike_D950N	3	0.00357143
Spike_G1219V	3	0.00357143
Spike_H146del	3	0.00357143
Spike_K1181R	3	0.00357143
Spike_N501T	3	0.00357143
Spike_P1162L	3	0.00357143
Spike_P812S	3	0.00357143
Spike_Q787L	3	0.00357143
Spike_R214H	3	0.00357143
Spike_S256L	3	0.00357143
Spike_V1264L	3	0.00357143
Spike_V213L	3	0.00357143
Spike_Y266C	3	0.00357143
E_A41V	2	0.00238095
E_L51F	2	0.00238095
E_P71H	2	0.00238095
E_S55F	2	0.00238095
M_G6V	2	0.00238095
M_G79V	2	0.00238095
M_H125Y	2	0.00238095
M_K15N	2	0.00238095
NSP10_R134S	2	0.00238095
NSP10_T111I	2	0.00238095
NSP12_A94S	2	0.00238095
NSP12_S606N	2	0.00238095
NSP12_T907I	2	0.00238095
NSP13_A368T	2	0.00238095
NSP13_E341D	2	0.00238095
NSP13_L581F	2	0.00238095
NSP13_S74L	2	0.00238095
NSP13_T214I	2	0.00238095
NSP13_T431I	2	0.00238095
NSP13_T588I	2	0.00238095
NSP13_Y253H	2	0.00238095
NSP14_D379Y	2	0.00238095
NSP14_K325R	2	0.00238095
NSP14_N422S	2	0.00238095
NSP14_P43L	2	0.00238095
NSP14_P443S	2	0.00238095
NSP15_I26T	2	0.00238095
NSP15_P205S	2	0.00238095
NSP15_V127F	2	0.00238095
NSP16_G113V	2	0.00238095
NSP1_H110Y	2	0.00238095
NSP1_R24C	2	0.00238095
NSP1_R73C	2	0.00238095
NSP2_A385V	2	0.00238095
NSP2_D268del	2	0.00238095
NSP2_K456R	2	0.00238095
NSP2_N282S	2	0.00238095
NSP2_R218C	2	0.00238095
NSP2_T601K	2	0.00238095
NSP2_T634I	2	0.00238095
NSP2_V417I	2	0.00238095
NSP3_A480V	2	0.00238095
NSP3_D1148E	2	0.00238095
NSP3_E522D	2	0.00238095
NSP3_F1503I	2	0.00238095
NSP3_K1138E	2	0.00238095
NSP3_K977Q	2	0.00238095
NSP3_L1078F	2	0.00238095
NSP3_L825M	2	0.00238095
NSP3_M1218I	2	0.00238095
NSP3_P679L	2	0.00238095
NSP3_P822S	2	0.00238095
NSP3_Q995H	2	0.00238095
NSP3_R352H	2	0.00238095
NSP3_S1204L	2	0.00238095
NSP3_S126L	2	0.00238095
NSP3_S288R	2	0.00238095
NSP3_T1002I	2	0.00238095
NSP3_T1036I	2	0.00238095
NSP3_T1058A	2	0.00238095
NSP3_T1465I	2	0.00238095
NSP3_T275A	2	0.00238095
NSP3_T350I	2	0.00238095
NSP3_V1243F	2	0.00238095
NSP4_A146V	2	0.00238095
NSP4_F409L	2	0.00238095
NSP4_H362Y	2	0.00238095
NSP5_A193V	2	0.00238095
NSP5_T198A	2	0.00238095
NSP6_A2V	2	0.00238095
NSP6_F184V	2	0.00238095
NSP6_I273V	2	0.00238095
NSP6_M57T	2	0.00238095
NSP7_E73G	2	0.00238095
NSP8_L117V	2	0.00238095
NSP8_L95F	2	0.00238095
NSP8_M55I	2	0.00238095
NSP8_T141M	2	0.00238095
NSP9_T24I	2	0.00238095
N_A398V	2	0.00238095
N_A90S	2	0.00238095
N_G18V	2	0.00238095
N_G238C	2	0.00238095
N_L219F	2	0.00238095
N_P13T	2	0.00238095
N_P67S	2	0.00238095
N_P80R	2	0.00238095
N_T49N	2	0.00238095
ORF10_A28V	2	0.00238095
ORF3a_A110S	2	0.00238095
ORF3a_G100C	2	0.00238095
ORF3a_G18C	2	0.00238095
ORF3a_H182Y	2	0.00238095
ORF3a_I179T	2	0.00238095
ORF3a_I35T	2	0.00238095
ORF3a_K75N	2	0.00238095
ORF3a_L101F	2	0.00238095
ORF3a_L41F	2	0.00238095
ORF3a_T14I	2	0.00238095
ORF3a_T151I	2	0.00238095
ORF3a_V13L	2	0.00238095
ORF3a_V202L	2	0.00238095
ORF3a_V29F	2	0.00238095
ORF6_D61H	2	0.00238095
ORF6_D61V	2	0.00238095
ORF6_M1?	2	0.00238095
ORF6_T10I	2	0.00238095
ORF7a_I10L	2	0.00238095
ORF7a_L7F	2	0.00238095
ORF7a_Q62*	2	0.00238095
ORF7a_Q62fs	2	0.00238095
ORF7a_S98F	2	0.00238095
ORF7a_V93F	2	0.00238095
ORF7b_A15S	2	0.00238095
ORF7b_E33*	2	0.00238095
ORF8_A51V	2	0.00238095
ORF8_E92K	2	0.00238095
ORF8_G8V	2	0.00238095
ORF8_I121F	2	0.00238095
ORF8_I71M	2	0.00238095
ORF8_I9T	2	0.00238095
ORF8_Q18*	2	0.00238095
ORF8_Q72H	2	0.00238095
ORF8_R115L	2	0.00238095
ORF8_T87I	2	0.00238095
ORF8_V100L	2	0.00238095
ORF8_V99L	2	0.00238095
Spike_A1078V	2	0.00238095
Spike_A1080S	2	0.00238095
Spike_A653V	2	0.00238095
Spike_A67V	2	0.00238095
Spike_C1250F	2	0.00238095
Spike_D138Y	2	0.00238095
Spike_E1262D	2	0.00238095
Spike_G181E	2	0.00238095
Spike_G257V	2	0.00238095
Spike_H1058Y	2	0.00238095
Spike_H655Y	2	0.00238095
Spike_K1191N	2	0.00238095
Spike_L18F	2	0.00238095
Spike_L24S	2	0.00238095
Spike_L54F	2	0.00238095
Spike_L938F	2	0.00238095
Spike_M177I	2	0.00238095
Spike_P26S	2	0.00238095
Spike_Q613H	2	0.00238095
Spike_S1252F	2	0.00238095
Spike_S221L	2	0.00238095
Spike_T1027I	2	0.00238095
Spike_T240I	2	0.00238095
Spike_T95I	2	0.00238095
Spike_V1176F	2	0.00238095
Spike_V1228L	2	0.00238095
E_N15fs	1	0.00119048
E_S68F	1	0.00119048
E_T9I	1	0.00119048
E_V62F	1	0.00119048
M_A81S	1	0.00119048
M_R101K	1	0.00119048
M_R146H	1	0.00119048
NSP10_G52S	1	0.00119048
NSP10_Q36K	1	0.00119048
NSP10_T102I	1	0.00119048
NSP10_T51I	1	0.00119048
NSP10_T58A	1	0.00119048
NSP10_T58I	1	0.00119048
NSP12_A129T	1	0.00119048
NSP12_A184V	1	0.00119048
NSP12_D152G	1	0.00119048
NSP12_D59Y	1	0.00119048
NSP12_D878Y	1	0.00119048
NSP12_E276A	1	0.00119048
NSP12_H612Y	1	0.00119048
NSP12_L126F	1	0.00119048
NSP12_N413T	1	0.00119048
NSP12_P231S	1	0.00119048
NSP12_P263S	1	0.00119048
NSP12_S433P	1	0.00119048
NSP12_S646I	1	0.00119048
NSP12_S6L	1	0.00119048
NSP12_T251A	1	0.00119048
NSP12_T25I	1	0.00119048
NSP12_T343I	1	0.00119048
NSP12_V674F	1	0.00119048
NSP12_V70I	1	0.00119048
NSP12_V904I	1	0.00119048
NSP12_Y718C	1	0.00119048
NSP13_A18V	1	0.00119048
NSP13_D204Y	1	0.00119048
NSP13_E261D	1	0.00119048
NSP13_H164Y	1	0.00119048
NSP13_P364H	1	0.00119048
NSP13_P504L	1	0.00119048
NSP13_S74P	1	0.00119048
NSP13_T413I	1	0.00119048
NSP13_T413N	1	0.00119048
NSP13_V169F	1	0.00119048
NSP13_V570I	1	0.00119048
NSP14_A138V	1	0.00119048
NSP14_A371V	1	0.00119048
NSP14_D496G	1	0.00119048
NSP14_E364K	1	0.00119048
NSP14_G232V	1	0.00119048
NSP14_I305T	1	0.00119048
NSP14_K304N	1	0.00119048
NSP14_K349N	1	0.00119048
NSP14_K359R	1	0.00119048
NSP14_L493F	1	0.00119048
NSP14_R163C	1	0.00119048
NSP14_R76L	1	0.00119048
NSP14_S503T	1	0.00119048
NSP14_T113I	1	0.00119048
NSP14_T250I	1	0.00119048
NSP14_T524I	1	0.00119048
NSP14_V290F	1	0.00119048
NSP14_V40I	1	0.00119048
NSP14_Y260C	1	0.00119048
NSP15_A255V	1	0.00119048
NSP15_A54S	1	0.00119048
NSP15_D219Y	1	0.00119048
NSP15_E264D	1	0.00119048
NSP15_F258V	1	0.00119048
NSP15_G246S	1	0.00119048
NSP15_H14Y	1	0.00119048
NSP15_P205L	1	0.00119048
NSP15_P262S	1	0.00119048
NSP15_P343S	1	0.00119048
NSP15_P343T	1	0.00119048
NSP15_S243R	1	0.00119048
NSP15_S261P	1	0.00119048
NSP15_V186I	1	0.00119048
NSP15_V38F	1	0.00119048
NSP15_V66A	1	0.00119048
NSP16_E284D	1	0.00119048
NSP16_P236S	1	0.00119048
NSP16_P251L	1	0.00119048
NSP16_Q238H	1	0.00119048
NSP16_Q6L	1	0.00119048
NSP16_T151I	1	0.00119048
NSP16_T234I	1	0.00119048
NSP16_T93A	1	0.00119048
NSP1_D75N	1	0.00119048
NSP1_G105C	1	0.00119048
NSP1_G150S	1	0.00119048
NSP1_G49C	1	0.00119048
NSP1_G82	1	0.00119048
NSP1_L122F	1	0.00119048
NSP1_L16F	1	0.00119048
NSP1_L27I	1	0.00119048
NSP1_M85	1	0.00119048
NSP1_M85del	1	0.00119048
NSP1_P62S	1	0.00119048
NSP1_P6L	1	0.00119048
NSP2_A419V	1	0.00119048
NSP2_A593T	1	0.00119048
NSP2_D315N	1	0.00119048
NSP2_E201D	1	0.00119048
NSP2_E563D	1	0.00119048
NSP2_E574K	1	0.00119048
NSP2_F498L	1	0.00119048
NSP2_K618N	1	0.00119048
NSP2_K67T	1	0.00119048
NSP2_L536V	1	0.00119048
NSP2_L550F	1	0.00119048
NSP2_L608F	1	0.00119048
NSP2_L622F	1	0.00119048
NSP2_M405V	1	0.00119048
NSP2_M626V	1	0.00119048
NSP2_N183S	1	0.00119048
NSP2_N435S	1	0.00119048
NSP2_P181H	1	0.00119048
NSP2_P446L	1	0.00119048
NSP2_P552S	1	0.00119048
NSP2_Q431H	1	0.00119048
NSP2_Q584R	1	0.00119048
NSP2_R107S	1	0.00119048
NSP2_S122F	1	0.00119048
NSP2_S494N	1	0.00119048
NSP2_S99F	1	0.00119048
NSP2_T388I	1	0.00119048
NSP2_T434N	1	0.00119048
NSP2_T439N	1	0.00119048
NSP2_T486I	1	0.00119048
NSP2_T528I	1	0.00119048
NSP2_T62A	1	0.00119048
NSP2_V416I	1	0.00119048
NSP2_Y2H	1	0.00119048
NSP3_A1215T	1	0.00119048
NSP3_A1222T	1	0.00119048
NSP3_A1381V	1	0.00119048
NSP3_A1430S	1	0.00119048
NSP3_A149S	1	0.00119048
NSP3_A1527T	1	0.00119048
NSP3_A1537S	1	0.00119048
NSP3_A1557V	1	0.00119048
NSP3_A1642V	1	0.00119048
NSP3_A1711V	1	0.00119048
NSP3_A1800V	1	0.00119048
NSP3_A333V	1	0.00119048
NSP3_A534V	1	0.00119048
NSP3_A60V	1	0.00119048
NSP3_D1208G	1	0.00119048
NSP3_D1318G	1	0.00119048
NSP3_D174G	1	0.00119048
NSP3_D218Y	1	0.00119048
NSP3_E111G	1	0.00119048
NSP3_G145C	1	0.00119048
NSP3_G251R	1	0.00119048
NSP3_G76C	1	0.00119048
NSP3_H1020Y	1	0.00119048
NSP3_H1274Y	1	0.00119048
NSP3_H1307Y	1	0.00119048
NSP3_H342Y	1	0.00119048
NSP3_I1257N	1	0.00119048
NSP3_K1130N	1	0.00119048
NSP3_K1943R	1	0.00119048
NSP3_K384N	1	0.00119048
NSP3_K412N	1	0.00119048
NSP3_K429N	1	0.00119048
NSP3_L1244F	1	0.00119048
NSP3_L1301F	1	0.00119048
NSP3_L1425S	1	0.00119048
NSP3_L1515F	1	0.00119048
NSP3_L1802F	1	0.00119048
NSP3_L431F	1	0.00119048
NSP3_L499F	1	0.00119048
NSP3_L75Q	1	0.00119048
NSP3_L809P	1	0.00119048
NSP3_M1278V	1	0.00119048
NSP3_N1264del	1	0.00119048
NSP3_N36K	1	0.00119048
NSP3_P109A	1	0.00119048
NSP3_P1103S	1	0.00119048
NSP3_P1187T	1	0.00119048
NSP3_P1228L	1	0.00119048
NSP3_P1867S	1	0.00119048
NSP3_P236L	1	0.00119048
NSP3_P340S	1	0.00119048
NSP3_P402S	1	0.00119048
NSP3_P74L	1	0.00119048
NSP3_P968L	1	0.00119048
NSP3_P985S	1	0.00119048
NSP3_P992L	1	0.00119048
NSP3_Q1100R	1	0.00119048
NSP3_Q322H	1	0.00119048
NSP3_R1345H	1	0.00119048
NSP3_R646W	1	0.00119048
NSP3_R810C	1	0.00119048
NSP3_S1265N	1	0.00119048
NSP3_S126P	1	0.00119048
NSP3_S1424F	1	0.00119048
NSP3_S1485F	1	0.00119048
NSP3_S1670Y	1	0.00119048
NSP3_S1843F	1	0.00119048
NSP3_S209G	1	0.00119048
NSP3_S211N	1	0.00119048
NSP3_S288G	1	0.00119048
NSP3_S40F	1	0.00119048
NSP3_S650F	1	0.00119048
NSP3_S769L	1	0.00119048
NSP3_T1026I	1	0.00119048
NSP3_T1056I	1	0.00119048
NSP3_T1127I	1	0.00119048
NSP3_T1335I	1	0.00119048
NSP3_T1356I	1	0.00119048
NSP3_T1482I	1	0.00119048
NSP3_T1797I	1	0.00119048
NSP3_T1830I	1	0.00119048
NSP3_T398I	1	0.00119048
NSP3_T611I	1	0.00119048
NSP3_T656I	1	0.00119048
NSP3_T6I	1	0.00119048
NSP3_T779I	1	0.00119048
NSP3_T808I	1	0.00119048
NSP3_T864I	1	0.00119048
NSP3_V1229F	1	0.00119048
NSP3_V1298L	1	0.00119048
NSP3_V1472I	1	0.00119048
NSP3_V1834I	1	0.00119048
NSP3_V393G	1	0.00119048
NSP3_V421A	1	0.00119048
NSP3_V477F	1	0.00119048
NSP3_V910I	1	0.00119048
NSP4_A231V	1	0.00119048
NSP4_A380V	1	0.00119048
NSP4_A472S	1	0.00119048
NSP4_A65S	1	0.00119048
NSP4_A87V	1	0.00119048
NSP4_G406D	1	0.00119048
NSP4_G51S	1	0.00119048
NSP4_K165N	1	0.00119048
NSP4_L18F	1	0.00119048
NSP4_L7S	1	0.00119048
NSP4_M324I	1	0.00119048
NSP4_M426I	1	0.00119048
NSP4_R112H	1	0.00119048
NSP4_R249K	1	0.00119048
NSP4_S386T	1	0.00119048
NSP4_S483A	1	0.00119048
NSP4_T147A	1	0.00119048
NSP4_T204I	1	0.00119048
NSP4_T28I	1	0.00119048
NSP4_T354A	1	0.00119048
NSP4_V103M	1	0.00119048
NSP4_V125F	1	0.00119048
NSP4_V315I	1	0.00119048
NSP5_A173T	1	0.00119048
NSP5_C156R	1	0.00119048
NSP5_F223L	1	0.00119048
NSP5_K236R	1	0.00119048
NSP5_L75F	1	0.00119048
NSP5_P184L	1	0.00119048
NSP5_Q69R	1	0.00119048
NSP5_T196M	1	0.00119048
NSP5_T93A	1	0.00119048
NSP5_V261F	1	0.00119048
NSP6_A136V	1	0.00119048
NSP6_A56V	1	0.00119048
NSP6_C221S	1	0.00119048
NSP6_E195D	1	0.00119048
NSP6_R93C	1	0.00119048
NSP6_T10I	1	0.00119048
NSP6_T127I	1	0.00119048
NSP6_V149F	1	0.00119048
NSP7_I68M	1	0.00119048
NSP7_L71F	1	0.00119048
NSP7_Q19R	1	0.00119048
NSP8_E23G	1	0.00119048
NSP8_N140S	1	0.00119048
NSP8_P178L	1	0.00119048
NSP8_S8F	1	0.00119048
NSP8_T145I	1	0.00119048
NSP8_T17I	1	0.00119048
NSP9_A107V	1	0.00119048
NSP9_G38S	1	0.00119048
NSP9_L42F	1	0.00119048
NSP9_N96S	1	0.00119048
NSP9_P83L	1	0.00119048
NSP9_T21I	1	0.00119048
NSP9_T34I	1	0.00119048
N_A152V	1	0.00119048
N_A156S	1	0.00119048
N_A182S	1	0.00119048
N_A336V	1	0.00119048
N_D144G	1	0.00119048
N_D22G	1	0.00119048
N_D343H	1	0.00119048
N_D401Y	1	0.00119048
N_D402Y	1	0.00119048
N_E136D	1	0.00119048
N_E378Q	1	0.00119048
N_G120V	1	0.00119048
N_G164V	1	0.00119048
N_G179V	1	0.00119048
N_G25S	1	0.00119048
N_K233T	1	0.00119048
N_L161F	1	0.00119048
N_P151L	1	0.00119048
N_P365L	1	0.00119048
N_P365S	1	0.00119048
N_P383L	1	0.00119048
N_P80L	1	0.00119048
N_Q289H	1	0.00119048
N_R14C	1	0.00119048
N_R276K	1	0.00119048
N_R95L	1	0.00119048
N_S180T	1	0.00119048
N_S188L	1	0.00119048
N_S193I	1	0.00119048
N_S197L	1	0.00119048
N_S201G	1	0.00119048
N_S416L	1	0.00119048
N_T247del	1	0.00119048
N_T24I	1	0.00119048
N_T271I	1	0.00119048
N_T325K	1	0.00119048
N_T334I	1	0.00119048
N_T393I	1	0.00119048
N_Y123F	1	0.00119048
ORF10_C19F	1	0.00119048
ORF10_D31Y	1	0.00119048
ORF10_M21V	1	0.00119048
ORF3a_A31T	1	0.00119048
ORF3a_A39T	1	0.00119048
ORF3a_A51V	1	0.00119048
ORF3a_A54V	1	0.00119048
ORF3a_A99D	1	0.00119048
ORF3a_D142Y	1	0.00119048
ORF3a_D155N	1	0.00119048
ORF3a_D27Y	1	0.00119048
ORF3a_D2Y	1	0.00119048
ORF3a_E19Q	1	0.00119048
ORF3a_F79L	1	0.00119048
ORF3a_G11	1	0.00119048
ORF3a_G11R	1	0.00119048
ORF3a_G224C	1	0.00119048
ORF3a_G254R	1	0.00119048
ORF3a_G49V	1	0.00119048
ORF3a_I124dup	1	0.00119048
ORF3a_I35K	1	0.00119048
ORF3a_K67N	1	0.00119048
ORF3a_L108F	1	0.00119048
ORF3a_L3M	1	0.00119048
ORF3a_L95S	1	0.00119048
ORF3a_N119Y	1	0.00119048
ORF3a_N144D	1	0.00119048
ORF3a_P104L	1	0.00119048
ORF3a_P25S	1	0.00119048
ORF3a_P42L	1	0.00119048
ORF3a_R126M	1	0.00119048
ORF3a_R68K	1	0.00119048
ORF3a_S209L	1	0.00119048
ORF3a_S40P	1	0.00119048
ORF3a_S60F	1	0.00119048
ORF3a_S74F	1	0.00119048
ORF3a_T170N	1	0.00119048
ORF3a_T175I	1	0.00119048
ORF3a_T269M	1	0.00119048
ORF3a_T270P	1	0.00119048
ORF3a_T32I	1	0.00119048
ORF3a_V97I	1	0.00119048
ORF3a_W131C	1	0.00119048
ORF3a_Y189C	1	0.00119048
ORF6_D53G	1	0.00119048
ORF6_E55Q	1	0.00119048
ORF6_F22	1	0.00119048
ORF6_L4fs	1	0.00119048
ORF6_M58I	1	0.00119048
ORF6_P57L	1	0.00119048
ORF6_R20G	1	0.00119048
ORF6_V5F	1	0.00119048
ORF6_W27L	1	0.00119048
ORF7a_A55	1	0.00119048
ORF7a_A64V	1	0.00119048
ORF7a_E95fs	1	0.00119048
ORF7a_G38V	1	0.00119048
ORF7a_G70D	1	0.00119048
ORF7a_H47Y	1	0.00119048
ORF7a_H47fs	1	0.00119048
ORF7a_H73Y	1	0.00119048
ORF7a_I3S	1	0.00119048
ORF7a_K53E	1	0.00119048
ORF7a_L116F	1	0.00119048
ORF7a_P34L	1	0.00119048
ORF7a_Q21*	1	0.00119048
ORF7a_Q62	1	0.00119048
ORF7a_Q94K	1	0.00119048
ORF7a_R25I	1	0.00119048
ORF7a_T120I	1	0.00119048
ORF7a_T14I	1	0.00119048
ORF7a_T28I	1	0.00119048
ORF7a_T39I	1	0.00119048
ORF7a_V24F	1	0.00119048
ORF7b_C12F	1	0.00119048
ORF7b_L14del	1	0.00119048
ORF7b_L18P	1	0.00119048
ORF7b_L32F	1	0.00119048
ORF7b_T40I	1	0.00119048
ORF8_A55V	1	0.00119048
ORF8_A65V	1	0.00119048
ORF8_D34N	1	0.00119048
ORF8_F120L	1	0.00119048
ORF8_G66	1	0.00119048
ORF8_P38L	1	0.00119048
ORF8_R115C	1	0.00119048
ORF8_S21I	1	0.00119048
ORF8_S54L	1	0.00119048
ORF8_S54P	1	0.00119048
ORF8_S67F	1	0.00119048
ORF8_V100M	1	0.00119048
ORF8_V33F	1	0.00119048
ORF8_V62L	1	0.00119048
ORF8_W45L	1	0.00119048
ORF8_W45R	1	0.00119048
ORF8_Y46C	1	0.00119048
Spike_A1020S	1	0.00119048
Spike_A1070S	1	0.00119048
Spike_A1070V	1	0.00119048
Spike_A243S	1	0.00119048
Spike_A260S	1	0.00119048
Spike_A260T	1	0.00119048
Spike_A263S	1	0.00119048
Spike_A264V	1	0.00119048
Spike_A352S	1	0.00119048
Spike_A522V	1	0.00119048
Spike_A623S	1	0.00119048
Spike_A647S	1	0.00119048
Spike_A684V	1	0.00119048
Spike_A879S	1	0.00119048
Spike_D111N	1	0.00119048
Spike_D215H	1	0.00119048
Spike_D228H	1	0.00119048
Spike_D574A	1	0.00119048
Spike_D88H	1	0.00119048
Spike_D936Y	1	0.00119048
Spike_E1258Q	1	0.00119048
Spike_E154K	1	0.00119048
Spike_E471Q	1	0.00119048
Spike_E484K	1	0.00119048
Spike_E619Q	1	0.00119048
Spike_F1103S	1	0.00119048
Spike_F643L	1	0.00119048
Spike_G1099S	1	0.00119048
Spike_G1219C	1	0.00119048
Spike_G257R	1	0.00119048
Spike_G261S	1	0.00119048
Spike_H146Y	1	0.00119048
Spike_H245Y	1	0.00119048
Spike_H69	1	0.00119048
Spike_I666V	1	0.00119048
Spike_I818V	1	0.00119048
Spike_K417T	1	0.00119048
Spike_L1024R	1	0.00119048
Spike_L118F	1	0.00119048
Spike_L1244F	1	0.00119048
Spike_L176F	1	0.00119048
Spike_L242F	1	0.00119048
Spike_L249	1	0.00119048
Spike_N501Y	1	0.00119048
Spike_N679K	1	0.00119048
Spike_P1162S	1	0.00119048
Spike_P561L	1	0.00119048
Spike_P681H	1	0.00119048
Spike_P809S	1	0.00119048
Spike_P85R	1	0.00119048
Spike_Q1201K	1	0.00119048
Spike_Q628R	1	0.00119048
Spike_Q836L	1	0.00119048
Spike_R214L	1	0.00119048
Spike_R408I	1	0.00119048
Spike_R847K	1	0.00119048
Spike_S1021F	1	0.00119048
Spike_S12F	1	0.00119048
Spike_S514F	1	0.00119048
Spike_S640F	1	0.00119048
Spike_S680F	1	0.00119048
Spike_S704L	1	0.00119048
Spike_S71F	1	0.00119048
Spike_S71P	1	0.00119048
Spike_S813I	1	0.00119048
Spike_T1120I	1	0.00119048
Spike_T1273I	1	0.00119048
Spike_T20N	1	0.00119048
Spike_T22I	1	0.00119048
Spike_T323I	1	0.00119048
Spike_T51I	1	0.00119048
Spike_T547I	1	0.00119048
Spike_T572I	1	0.00119048
Spike_T630S	1	0.00119048
Spike_T632I	1	0.00119048
Spike_V705F	1	0.00119048
Spike_V70F	1	0.00119048
Spike_W1214S	1	0.00119048
Spike_T22I	1	0.00119048
Spike_T323I	1	0.00119048
Spike_T51I	1	0.00119048
Spike_T547I	1	0.00119048
Spike_T572I	1	0.00119048
Spike_T630S	1	0.00119048
Spike_T632I	1	0.00119048
Spike_V705F	1	0.00119048
Spike_V70F	1	0.00119048
Spike_W1214S	1	0.00119048
